# Supplementary material for: Human ostension enhances attentiveness but not performance in domestic pigs
Source: Sci Rep. 2025 May 9;15:16161. doi: 10.1038/s41598-025-00511-7 (PMC12064724; doi:10.1038/s41598-025-00511-7)
Supplement: Supplementary file 6 — Supplementary Material 6 [file 41598_2025_511_MOESM6_ESM.zip]

Archive with 4 entries (3 files):
- Raw data/
- Raw data/A-not-B.CSV
- Raw data/Detour.CSV
- Raw data/Gazing test.CSV
