# Supplementary material for: Human ostension enhances attentiveness but not performance in domestic pigs
Source: Sci Rep. 2025 May 9;15:16161. doi: 10.1038/s41598-025-00511-7 (PMC12064724; doi:10.1038/s41598-025-00511-7)
Supplement: Supplementary file 6 — Supplementary Material 6 [file 41598_2025_511_MOESM6_ESM.zip › Raw data/A-not-B.CSV]

Observation	Subject	Group	Sex	Age	Day	Time	Food	Environment	Condition	Trial Type	Trial Number	Trial	ConditionOrder	Setup	Session	A_side(pig's view)	Entrance (Kune)	Success_Touch	Side_Touch	Side_Behind	Attentiveness	Demonstration_duration	Attentiveness_relative	WarmUpNumber	Distance Medau	comments
1	Pilo	companion	m	5	05.10.2022	15:00	dogfood	outdoors	ostensive	A	1	A1	ON	cardboard	1	left		1	NA	A	5,84	8,68	0,67281106	0
2	Pilo	companion	m	5	05.10.2022	15:00	dogfood	outdoors	ostensive	A	2	A2	ON	cardboard	1	left		1	NA	A	7,44	8,76	0,849315068	0
3	Pilo	companion	m	5	05.10.2022	15:00	dogfood	outdoors	ostensive	B	3	B1	ON	cardboard	1	left		1	B	B	7,56	9,24	0,818181818	0
4	Pilo	companion	m	5	05.10.2022	15:00	dogfood	outdoors	ostensive	B	4	B2	ON	cardboard	1	left		0	NA	A	8,68	9,4	0,923404255	0
5	Pilo	companion	m	5	05.10.2022	15:00	dogfood	outdoors	ostensive	A	5	A3	ON	cardboard	1	left		1	NA	A	8,04	8,6	0,934883721	0
6	Bors�	companion	m	5	06.10.2022	09:00	apples	outdoors	nonostensive	A	1	A1	NO	cardboard	1	right		1	A	A	5,68	9,6	0,591666667	5
7	Bors�	companion	m	5	06.10.2022	09:00	apples	outdoors	nonostensive	A	2	A2	NO	cardboard	1	right		NA	B	A	6,52	10,68	0,610486891	5
8	Bors�	companion	m	5	06.10.2022	09:00	apples	outdoors	nonostensive	B	3	B1	NO	cardboard	1	right		1	B	NA	9,04	11,8	0,766101695	5
9	Bors�	companion	m	5	06.10.2022	09:00	apples	outdoors	nonostensive	B	4	B2	NO	cardboard	1	right		1	B	NA	9,68	11,64	0,83161512	5
10	Bors�	companion	m	5	06.10.2022	09:00	apples	outdoors	nonostensive	A	5	A3	NO	cardboard	1	right		0	B	NA	8,96	10,16	0,881889764	5
11	Meaty	companion	m	4	08.10.2022	10:00	apples	outdoors	nonostensive	A	1	A1	NO	screens	1	left		1	A	NA	8,64	9,36	0,923076923	1
12	Meaty	companion	m	4	08.10.2022	10:00	apples	outdoors	nonostensive	A	2	A2	NO	screens	1	left		1	A	NA	7,84	10,28	0,762645914	1
13	Meaty	companion	m	4	08.10.2022	10:00	apples	outdoors	nonostensive	B	3	B1	NO	screens	1	left		0	A	B	7,56	10,44	0,724137931	1
14	Meaty	companion	m	4	08.10.2022	10:00	apples	outdoors	nonostensive	B	4	B2	NO	screens	1	left		0	A	B	2,88	9,8	0,293877551	1
15	Meaty	companion	m	4	08.10.2022	10:00	apples	outdoors	nonostensive	A	5	A3	NO	screens	1	left		1	A	NA	5,4	9,52	0,567226891	1
16	T�pi	companion	f	5	11.10.2022	17:00	apples, carrots	outdoors	ostensive	A	1	A1	ON	screens	1	right		1	NA	A	5,64	6,44	0,875776398	8
17	T�pi	companion	f	5	11.10.2022	17:00	apples, carrots	outdoors	ostensive	A	2	A2	ON	screens	1	right		1	NA	A	6,64	7,44	0,892473118	8
18	T�pi	companion	f	5	11.10.2022	17:00	apples, carrots	outdoors	ostensive	B	3	B1	ON	screens	1	right		1	NA	B	7,32	8,68	0,843317972	8
19	T�pi	companion	f	5	11.10.2022	17:00	apples, carrots	outdoors	ostensive	B	4	B2	ON	screens	1	right		1	NA	B	6,96	8,4	0,828571429	8
20	T�pi	companion	f	5	11.10.2022	17:00	apples, carrots	outdoors	ostensive	A	5	A3	ON	screens	1	right		1	NA	A	6	7,52	0,79787234	8
21	Pilo	companion	m	5	12.10.2022	10:00	dogfood	outdoors	nonostensive	A	1	A1	ON	screens	2	left		1	NA	A	9,08	10,48	0,866412214	0
22	Pilo	companion	m	5	12.10.2022	11:00	dogfood	outdoors	nonostensive	A	2	A2	ON	screens	2	left		1	NA	A	7,04	11	0,64	0
23	Pilo	companion	m	5	12.10.2022	12:00	dogfood	outdoors	nonostensive	B	3	B1	ON	screens	2	left		1	A	B	11,56	11,56	1	0
24	Pilo	companion	m	5	12.10.2022	13:00	dogfood	outdoors	nonostensive	B	4	B2	ON	screens	2	left		1	NA	B	11,68	11,68	1	0
25	Pilo	companion	m	5	12.10.2022	14:00	dogfood	outdoors	nonostensive	A	5	A3	ON	screens	2	left		1	NA	A	8,06	10,16	0,793307087	0
26	Bambi	companion	f	4	14.10.2022	10:00	potatoes	outdoors	nonostensive	A	1	A1	NO	screens	1	left		1	A	A	6,44	9,92	0,649193548	4
27	Bambi	companion	f	4	14.10.2022	10:00	potatoes	outdoors	nonostensive	A	2	A2	NO	screens	1	left		1	A	A	6,76	8,6	0,786046512	4
28	Bambi	companion	f	4	14.10.2022	10:00	potatoes	outdoors	nonostensive	B	3	B1	NO	screens	1	left		0	A	A	8,12	10,8	0,751851852	4
29	Bambi	companion	f	4	14.10.2022	10:00	potatoes	outdoors	nonostensive	B	4	B2	NO	screens	1	left		0	A	A	7,69	10,2	0,753921569	4
30	Bambi	companion	f	4	14.10.2022	10:00	potatoes	outdoors	nonostensive	A	5	A3	NO	screens	1	left		1	A	A	5,36	9,12	0,587719298	4
31	Bors�	companion	m	5	14.10.2022	16:00	apples	outdoors	ostensive	A	1	A1	NO	screens	2	right		1	NA	A	4,56	7,32	0,62295082	1
32	Bors�	companion	m	5	14.10.2022	16:00	apples	outdoors	ostensive	A	2	A2	NO	screens	2	right		1	NA	A	3,88	7,16	0,541899441	1
33	Bors�	companion	m	5	14.10.2022	16:00	apples	outdoors	ostensive	B	3	B1	NO	screens	2	right		1	B	A	5,12	7,88	0,649746193	1
34	Bors�	companion	m	5	14.10.2022	16:00	apples	outdoors	ostensive	B	4	B2	NO	screens	2	right		1	B	NA	4,72	8,12	0,581280788	1
35	Bors�	companion	m	5	14.10.2022	16:00	apples	outdoors	ostensive	A	5	A3	NO	screens	2	right		1	A	A	4,96	7,56	0,656084656	1
36	Meaty	companion	m	5	15.10.2022	10:00	apples	outdoors	ostensive	A	1	A1	NO	cardboard	2	left		1	A	A	6,44	7,48	0,860962567	2
37	Meaty	companion	m	5	15.10.2022	10:00	apples	outdoors	ostensive	A	2	A2	NO	cardboard	2	left		1	A	A	6,32	7	0,902857143	2
38	Meaty	companion	m	5	15.10.2022	10:00	apples	outdoors	ostensive	B	3	B1	NO	cardboard	2	left		1	B	B	4,56	6,72	0,678571429	2
39	Meaty	companion	m	5	15.10.2022	10:00	apples	outdoors	ostensive	B	4	B2	NO	cardboard	2	left		0	A	A	8,24	8,24	1	2
40	Meaty	companion	m	5	15.10.2022	10:00	apples	outdoors	ostensive	A	5	A3	NO	cardboard	2	left		1	A	A	5,76	7,36	0,782608696	2
41	T�pi	companion	f	5	19.10.2022	10:00	apples, carrots	outdoors	nonostensive	A	1	A1	ON	cardboard	2	right		1	A	A	5,76	9,36	0,615384615	2
42	T�pi	companion	f	5	19.10.2022	10:00	apples, carrots	outdoors	nonostensive	A	2	A2	ON	cardboard	2	right		1	A	A	6,12	10,16	0,602362205	2
43	T�pi	companion	f	5	19.10.2022	10:00	apples, carrots	outdoors	nonostensive	B	3	B1	ON	cardboard	2	right		1	B	B	7,32	11,56	0,633217993	2
44	T�pi	companion	f	5	19.10.2022	10:00	apples, carrots	outdoors	nonostensive	B	4	B2	ON	cardboard	2	right		0	A	A	6	14,44	0,415512465	2
45	T�pi	companion	f	5	19.10.2022	10:00	apples, carrots	outdoors	nonostensive	A	5	A3	ON	cardboard	2	right		1	A	A	6,04	9,68	0,623966942	2
46	Bambi	companion	f	4	21.10.2022	09:00	potatoes	outdoors	ostensive	A	1	A1	NO	cardboard	2	left		1	A	A	7,24	8,8	0,822727273	25
47	Bambi	companion	f	4	21.10.2022	09:00	potatoes	outdoors	ostensive	A	2	A2	NO	cardboard	2	left		1	A	A	5,68	8,68	0,65437788	25
48	Bambi	companion	f	4	21.10.2022	09:00	potatoes	outdoors	ostensive	B	3	B1	NO	cardboard	2	left		0	A	A	6,48	7,68	0,84375	25
49	Bambi	companion	f	4	21.10.2022	09:00	potatoes	outdoors	ostensive	B	4	B2	NO	cardboard	2	left		0	A	A	7,6	9,32	0,815450644	25
50	Bambi	companion	f	4	21.10.2022	09:00	potatoes	outdoors	ostensive	A	5	A3	NO	cardboard	2	left		1	A	A	NA	NA	NA	25		equipment failure
51	S�ri	companion	f	4	23.10.2022	16:30	cookies, pancakes, cheese, raisins, bananas	outdoors	ostensive	A	1	A1	ON	screens	1	left		1	A	A	7,6	10,16	0,748031496	6
52	S�ri	companion	f	4	23.10.2022	16:30	cookies, pancakes, cheese, raisins, bananas	outdoors	ostensive	A	2	A2	ON	screens	1	left		1	A	A	5,32	8,36	0,636363636	6
53	S�ri	companion	f	4	23.10.2022	16:30	cookies, pancakes, cheese, raisins, bananas	outdoors	ostensive	B	3	B1	ON	screens	1	left		0	A	B	9,32	11	0,847272727	6
54	S�ri	companion	f	4	23.10.2022	16:30	cookies, pancakes, cheese, raisins, bananas	outdoors	ostensive	B	4	B2	ON	screens	1	left		NA	NA	NA	8,44	10,52	0,802281369	6
55	S�ri	companion	f	4	23.10.2022	16:30	cookies, pancakes, cheese, raisins, bananas	outdoors	ostensive	A	5	A3	ON	screens	1	left		1	A	A	6,64	9,8	0,67755102	6
56	S�ri	companion	f	4	30.10.2022	14:00	cookies, pancakes, cheese, raisins, bananas, apples	terrace	nonostensive	A	1	A1	ON	cardboard	2	left		1	A	A	6,12	9,36	0,653846154	5
57	S�ri	companion	f	4	30.10.2022	14:00	cookies, pancakes, cheese, raisins, bananas, apples	terrace	nonostensive	A	2	A2	ON	cardboard	2	left		1	A	A	8,96	8,96	1	5
58	S�ri	companion	f	4	30.10.2022	14:00	cookies, pancakes, cheese, raisins, bananas, apples	terrace	nonostensive	B	3	B1	ON	cardboard	2	left		0	A	A	9,96	10,6	0,939622642	5
59	S�ri	companion	f	4	30.10.2022	14:00	cookies, pancakes, cheese, raisins, bananas, apples	terrace	nonostensive	B	4	B2	ON	cardboard	2	left		0	A	A	10,12	11,84	0,85472973	5
60	S�ri	companion	f	4	30.10.2022	14:00	cookies, pancakes, cheese, raisins, bananas, apples	terrace	nonostensive	A	5	A3	ON	cardboard	2	left		1	A	A	2,04	9,96	0,204819277	5
61	Rozi	companion	f	??	21.12.2022	10:00	cookies, cereals	indoors	nonostensive	A	1	A1	NO	screens	1	right		1	A	A	5,44	11,08	0,490974729	2
62	Rozi	companion	f	??	21.12.2022	10:00	cookies, cereals	indoors	nonostensive	A	2	A2	NO	screens	1	right		1	A	A	9,24	10,68	0,865168539	2
63	Rozi	companion	f	??	21.12.2022	10:00	cookies, cereals	indoors	nonostensive	B	3	B1	NO	screens	1	right		1	B	B	10,48	12,72	0,823899371	2
64	Rozi	companion	f	??	21.12.2022	10:00	cookies, cereals	indoors	nonostensive	B	4	B2	NO	screens	1	right		0	A	A	10,76	12,36	0,870550162	2
65	Rozi	companion	f	??	21.12.2022	10:00	cookies, cereals	indoors	nonostensive	A	5	A3	NO	screens	1	right		1	A	A	6,36	13	0,489230769	2
66	Lajos	companion	m	4	21.12.2022	14:00	apples	outdoors	nonostensive	A	1	A1	NO	cardboard	1	left		1	A	A	4,24	9,2	0,460869565	2
67	Lajos	companion	m	4	21.12.2022	14:00	apples	outdoors	nonostensive	A	2	A2	NO	cardboard	1	left		1	A	A	8,72	9,72	0,897119342	2
68	Lajos	companion	m	4	21.12.2022	14:00	apples	outdoors	nonostensive	B	3	B1	NO	cardboard	1	left		0	A	A	6,4	10,56	0,606060606	2
69	Lajos	companion	m	4	21.12.2022	14:00	apples	outdoors	nonostensive	B	4	B2	NO	cardboard	1	left		1	B	B	9,96	10,76	0,925650558	2
70	Lajos	companion	m	4	21.12.2022	14:00	apples	outdoors	nonostensive	A	5	A3	NO	cardboard	1	left		1	A	A	8,24	9,64	0,854771784	2
71	Rozi	companion	f	??	11.01.2023	10:00	cookies, cereals	indoors	ostensive	A	1	A1	NO	cardboard	2	right		1	A	A	8,24	9,24	0,891774892	3
72	Rozi	companion	f	??	11.01.2023	10:00	cookies, cereals	indoors	ostensive	A	2	A2	NO	cardboard	2	right		1	A	A	7,04	8,92	0,789237668	3
73	Rozi	companion	f	??	11.01.2023	10:00	cookies, cereals	indoors	ostensive	B	3	B1	NO	cardboard	2	right		0	A	A	8,08	9,32	0,86695279	3
74	Rozi	companion	f	??	11.01.2023	10:00	cookies, cereals	indoors	ostensive	B	4	B2	NO	cardboard	2	right		NA	NA	NA	5,04	10,88	0,463235294	3
75	Rozi	companion	f	??	11.01.2023	10:00	cookies, cereals	indoors	ostensive	A	5	A3	NO	cardboard	2	right		1	A	A	7,16	7,92	0,904040404	3
76	Lajos	companion	m	4	11.01.2023	14:00	apples	outdoors	ostensive	A	1	A1	NO	screens	2	left		1	A	A	6,24	6,8	0,917647059	3
77	Lajos	companion	m	4	11.01.2023	14:00	apples	outdoors	ostensive	A	2	A2	NO	screens	2	left		1	A	A	2,84	6,6	0,43030303	3
78	Lajos	companion	m	4	11.01.2023	14:00	apples	outdoors	ostensive	B	3	B1	NO	screens	2	left		1	B	B	5,6	7,76	0,721649485	3
79	Lajos	companion	m	4	11.01.2023	14:00	apples	outdoors	ostensive	B	4	B2	NO	screens	2	left		1	B	B	5,24	7,68	0,682291667	3
80	Lajos	companion	m	4	11.01.2023	14:00	apples	outdoors	ostensive	A	5	A3	NO	screens	2	left		1	A	A	2,4	7,08	0,338983051	3
81	Sow833	commercial	f	1,5	31.03.2023	09:00	apples	indoors	ostensive	A	1	A1	ON	cardboard	1	left		1	A	A	4	8,28	0,483091787	0	short
82	Sow833	commercial	f	1,5	31.03.2023	09:00	apples	indoors	ostensive	A	2	A2	ON	cardboard	1	left		1	A	A	1,52	8,2	0,185365854	0	short
83	Sow833	commercial	f	1,5	31.03.2023	09:00	apples	indoors	ostensive	B	3	B1	ON	cardboard	1	left		1	B	B	0	8	0	0	short
84	Sow833	commercial	f	1,5	31.03.2023	09:00	apples	indoors	ostensive	B	4	B2	ON	cardboard	1	left		0	A	B	1,88	9	0,208888889	0	short
85	Sow833	commercial	f	1,5	31.03.2023	09:00	apples	indoors	ostensive	A	5	A3	ON	cardboard	1	left		1	A	A	1,56	7,04	0,221590909	0	short
86	Sow805	commercial	f	2	31.03.2023	13:00	apples	indoors	nonostensive	A	1	A1	NO	screens	1	right		1	A	A	4,28	12,28	0,348534202	2	short
87	Sow805	commercial	f	2	31.03.2023	13:00	apples	indoors	nonostensive	A	2	A2	NO	screens	1	right		1	A	A	2,72	8,28	0,328502415	2	short
88	Sow805	commercial	f	2	31.03.2023	13:00	apples	indoors	nonostensive	B	3	B1	NO	screens	1	right		0	A	A	2,72	8,8	0,309090909	2	short
89	Sow805	commercial	f	2	31.03.2023	13:00	apples	indoors	nonostensive	B	4	B2	NO	screens	1	right		0	A	A	1,6	9,28	0,172413793	2	short
90	Sow805	commercial	f	2	31.03.2023	13:00	apples	indoors	nonostensive	A	5	A3	NO	screens	1	right		1	A	A	1,16	7,68	0,151041667	2	short
91	Sow847	commercial	f	1,5	31.03.2023	16:00	apples	indoors	ostensive	A	1	A1	ON	screens	1	right		1	A	A	1,92	7,16	0,268156425	0	short
92	Sow847	commercial	f	1,5	31.03.2023	16:00	apples	indoors	ostensive	A	2	A2	ON	screens	1	right		1	A	A	1,32	7,12	0,185393258	0	short
93	Sow847	commercial	f	1,5	31.03.2023	16:00	apples	indoors	ostensive	B	3	B1	ON	screens	1	right		0	A	A	2,6	8,6	0,302325581	0	short
94	Sow847	commercial	f	1,5	31.03.2023	16:00	apples	indoors	ostensive	B	4	B2	ON	screens	1	right		0	A	A	2,16	7,84	0,275510204	0	short
95	Sow847	commercial	f	1,5	31.03.2023	16:00	apples	indoors	ostensive	A	5	A3	ON	screens	1	right		1	A	A	2,44	6,8	0,358823529	0	short
96	Sow841	commercial	f	1,5	31.03.2023	16:45	apples	indoors	ostensive	A	1	A1	ON	cardboard	1	right		1	A	A	2,46	8,24	0,298543689	0	short
97	Sow841	commercial	f	1,5	31.03.2023	16:45	apples	indoors	ostensive	A	2	A2	ON	cardboard	1	right		1	A	A	1,16	7,08	0,163841808	0	short
98	Sow841	commercial	f	1,5	31.03.2023	16:45	apples	indoors	ostensive	B	3	B1	ON	cardboard	1	right		0	A	A	1,28	6,88	0,186046512	0	short
99	Sow841	commercial	f	1,5	31.03.2023	16:45	apples	indoors	ostensive	B	4	B2	ON	cardboard	1	right		0	A	A	1,72	7,52	0,228723404	0	short
100	Sow841	commercial	f	1,5	31.03.2023	16:45	apples	indoors	ostensive	A	5	A3	ON	cardboard	1	right		1	A	A	2,08	6,8	0,305882353	0	short
101	Sow805	commercial	f	2	04.04.2023		apples	indoors	ostensive	A	1	A1	NO	cardboard	2	right		1	A	A	1,44	7,8	0,184615385	0	short
102	Sow805	commercial	f	2	04.04.2023		apples	indoors	ostensive	A	2	A2	NO	cardboard	2	right		1	A	A	1,56	7	0,222857143	0	short
103	Sow805	commercial	f	2	04.04.2023		apples	indoors	ostensive	B	3	B1	NO	cardboard	2	right		0	A	A	2,24	7,36	0,304347826	0	short
104	Sow805	commercial	f	2	04.04.2023		apples	indoors	ostensive	B	4	B2	NO	cardboard	2	right		1	B	B	2,56	6,68	0,383233533	0	short
105	Sow805	commercial	f	2	04.04.2023		apples	indoors	ostensive	A	5	A3	NO	cardboard	2	right		0	B	A	4,4	6,76	0,650887574	0	short
106	Sow801	commercial	f	2	04.04.2023		apples	indoors	ostensive	A	1	A1	ON	screens	1	left		1	A	A	1,64	6,4	0,25625	2	short
107	Sow801	commercial	f	2	04.04.2023		apples	indoors	ostensive	A	2	A2	ON	screens	1	left		1	A	A	1,72	7,2	0,238888889	2	short
108	Sow801	commercial	f	2	04.04.2023		apples	indoors	ostensive	B	3	B1	ON	screens	1	left		0	A	A	3,88	8,32	0,466346154	2	short
109	Sow801	commercial	f	2	04.04.2023		apples	indoors	ostensive	B	4	B2	ON	screens	1	left		0	A	A	1,36	7,32	0,18579235	2	short
110	Sow801	commercial	f	2	04.04.2023		apples	indoors	ostensive	A	5	A3	ON	screens	1	left		0	B	A	3,56	7,92	0,449494949	2	short
111	Sow847	commercial	f	1,5	04.04.2023		apples	indoors	nonostensive	A	1	A1	ON	cardboard	2	right		1	A	A	4,04	10,04	0,402390438	0	short
112	Sow847	commercial	f	1,5	04.04.2023		apples	indoors	nonostensive	A	2	A2	ON	cardboard	2	right		1	A	A	3,16	9,16	0,344978166	0	short
113	Sow847	commercial	f	1,5	04.04.2023		apples	indoors	nonostensive	B	3	B1	ON	cardboard	2	right		0	A	A	1,72	9,52	0,180672269	0	short
114	Sow847	commercial	f	1,5	04.04.2023		apples	indoors	nonostensive	B	4	B2	ON	cardboard	2	right		1	B	B	1,52	9,76	0,155737705	0	short
115	Sow847	commercial	f	1,5	04.04.2023		apples	indoors	nonostensive	A	5	A3	ON	cardboard	2	right		0	B	B	3,72	9,2	0,404347826	0	short
116	Sow842	commercial	f	1,5	04.04.2023		apples	indoors	nonostensive	A	1	A1	NO	cardboard	1	right		1	A	A	5,68	9,96	0,570281124	0	short
117	Sow842	commercial	f	1,5	04.04.2023		apples	indoors	nonostensive	A	2	A2	NO	cardboard	1	right		1	A	A	3,12	9,2	0,339130435	0	short
118	Sow842	commercial	f	1,5	04.04.2023		apples	indoors	nonostensive	B	3	B1	NO	cardboard	1	right		1	B	B	6,68	11,68	0,571917808	0	short
119	Sow842	commercial	f	1,5	04.04.2023		apples	indoors	nonostensive	B	4	B2	NO	cardboard	1	right		0	A	A	8,04	10,72	0,75	0	short
120	Sow842	commercial	f	1,5	04.04.2023		apples	indoors	nonostensive	A	5	A3	NO	cardboard	1	right		1	A	A	6,6	11,12	0,59352518	0	short
121	Sow841	commercial	f	1,5	04.04.2023		apples	indoors	nonostensive	A	1	A1	ON	screens	2	right		1	A	A	1,4	9,2	0,152173913	0	short
122	Sow841	commercial	f	1,5	04.04.2023		apples	indoors	nonostensive	A	2	A2	ON	screens	2	right		1	A	A	2,52	8,44	0,298578199	0	short
123	Sow841	commercial	f	1,5	04.04.2023		apples	indoors	nonostensive	B	3	B1	ON	screens	2	right		1	B	B	2,32	10,04	0,231075697	0	short
124	Sow841	commercial	f	1,5	04.04.2023		apples	indoors	nonostensive	B	4	B2	ON	screens	2	right		0	A	A	1,8	9,68	0,185950413	0	short
125	Sow841	commercial	f	1,5	04.04.2023		apples	indoors	nonostensive	A	5	A3	ON	screens	2	right		1	A	A	8,28	9,56	0,866108787	0	short
126	Sow842	commercial	f	1,5	16.04.2023		apples	indoors	ostensive	A	1	A1	NO	screens	1	right		1	A	A	7,32	8,76	0,835616438	0	short
127	Sow842	commercial	f	1,5	16.04.2023		apples	indoors	ostensive	A	2	A2	NO	screens	1	right		1	A	A	9,04	9,04	1	0	short
128	Sow842	commercial	f	1,5	16.04.2023		apples	indoors	ostensive	B	3	B1	NO	screens	1	right		1	B	B	2,36	9,4	0,25106383	0	short
129	Sow842	commercial	f	1,5	16.04.2023		apples	indoors	ostensive	B	4	B2	NO	screens	1	right		0	A	A	5,48	8,32	0,658653846	0	short
130	Sow842	commercial	f	1,5	16.04.2023		apples	indoors	ostensive	A	5	A3	NO	screens	1	right		1	A	A	4,84	8,36	0,578947368	0	short
131	Sow801	commercial	f	2	02.06.2023		apples	indoors	nonostensive	A	1	A1	ON	cardboard	2	left		1	A	A	0,88	9,16	0,096069869	1	short
132	Sow801	commercial	f	2	02.06.2023		apples	indoors	nonostensive	A	2	A2	ON	cardboard	2	left		1	A	NA	4,52	9,52	0,474789916	1	short
133	Sow801	commercial	f	2	02.06.2023		apples	indoors	nonostensive	B	3	B1	ON	cardboard	2	left		0	A	A	2,92	11,12	0,262589928	1	short
134	Sow801	commercial	f	2	02.06.2023		apples	indoors	nonostensive	B	4	B2	ON	cardboard	2	left		1	B	B	8,92	11,72	0,76109215	1	short
135	Sow801	commercial	f	2	02.06.2023		apples	indoors	nonostensive	A	5	A3	ON	cardboard	2	left		1	A	A	2,68	8,88	0,301801802	1	short
136	Sow833	commercial	f	1,5	07.05.2023		apples	indoors	nonostensive	A	1	A1	ON	screens	2	left		1	A	A	1,84	9,68	0,190082645	3	short
137	Sow833	commercial	f	1,5	07.05.2023		apples	indoors	nonostensive	A	2	A2	ON	screens	2	left		1	A	A	0,76	9,36	0,081196581	3	short
138	Sow833	commercial	f	1,5	07.05.2023		apples	indoors	nonostensive	B	3	B1	ON	screens	2	left		0	A	A	0,68	10,16	0,066929134	3	short
139	Sow833	commercial	f	1,5	07.05.2023		apples	indoors	nonostensive	B	4	B2	ON	screens	2	left		0	A	A	2,48	10,16	0,244094488	3	short
140	Sow833	commercial	f	1,5	07.05.2023		apples	indoors	nonostensive	A	5	A3	ON	screens	2	left		1	A	A	1,16	9,52	0,121848739	3	short
141	Sow832	commercial	f	1,5	11.05.2023		apples	indoors	nonostensive	A	1	A1	NO	cardboard	1	left		1	A	A	2,4	11,2	0,214285714	0	long
142	Sow832	commercial	f	1,5	11.05.2023		apples	indoors	nonostensive	A	2	A2	NO	cardboard	1	left		1	A	A	1,96	10,8	0,181481481	0	long
143	Sow832	commercial	f	1,5	11.05.2023		apples	indoors	nonostensive	B	3	B1	NO	cardboard	1	left		0	A	NA	1,8	10,96	0,164233577	0	long
144	Sow832	commercial	f	1,5	11.05.2023		apples	indoors	nonostensive	B	4	B2	NO	cardboard	1	left		1	B	B	0,8	10,48	0,076335878	0	long
145	Sow832	commercial	f	1,5	11.05.2023		apples	indoors	nonostensive	A	5	A3	NO	cardboard	1	left		1	A	A	1,48	9,56	0,154811715	0	long
146	Sow794	commercial	f	2	16.05.2023		apples	indoors	nonostensive	A	1	A1	NO	screens	1	left		1	A	A	2,12	9,88	0,214574899	1	long
147	Sow794	commercial	f	2	16.05.2023		apples	indoors	nonostensive	A	2	A2	NO	screens	1	left		1	A	A	7,24	9,16	0,790393013	1	long
148	Sow794	commercial	f	2	16.05.2023		apples	indoors	nonostensive	B	3	B1	NO	screens	1	left		0	A	A	1,36	10,88	0,125	1	long
149	Sow794	commercial	f	2	16.05.2023		apples	indoors	nonostensive	B	4	B2	NO	screens	1	left		0	A	A	7,76	10,28	0,754863813	1	long
150	Sow794	commercial	f	2	16.05.2023		apples	indoors	nonostensive	A	5	A3	NO	screens	1	left		0	B	A	3,2	9,72	0,329218107	1	long
151	Sow832	commercial	f	1,5	16.05.2023		apples	indoors	ostensive	A	1	A1	NO	screens	2	left		1	A	A	1,32	7,32	0,180327869	1	long
152	Sow832	commercial	f	1,5	16.05.2023		apples	indoors	ostensive	A	2	A2	NO	screens	2	left		1	A	A	2,44	7,68	0,317708333	1	long
153	Sow832	commercial	f	1,5	16.05.2023		apples	indoors	ostensive	B	3	B1	NO	screens	2	left		0	A	A	1,32	7,76	0,170103093	1	long
154	Sow832	commercial	f	1,5	16.05.2023		apples	indoors	ostensive	B	4	B2	NO	screens	2	left		0	A	A	1,8	7,52	0,239361702	1	long
155	Sow832	commercial	f	1,5	16.05.2023		apples	indoors	ostensive	A	5	A3	NO	screens	2	left		0	B	A	4,68	7,64	0,612565445	1	long
156	Sow794	commercial	f	2	30.05.2023		apples	indoors	ostensive	A	1	A1	NO	cardboard	2	left		1	A	A	3,6	9,28	0,387931034	0	long
157	Sow794	commercial	f	2	30.05.2023		apples	indoors	ostensive	A	2	A2	NO	cardboard	2	left		1	A	A	1,84	8,68	0,211981567	0	long
158	Sow794	commercial	f	2	30.05.2023		apples	indoors	ostensive	B	3	B1	NO	cardboard	2	left		0	A	A	0,56	8,64	0,064814815	0	long
159	Sow794	commercial	f	2	30.05.2023		apples	indoors	ostensive	B	4	B2	NO	cardboard	2	left		1	B	B	2,16	8,72	0,247706422	0	long
160	Sow794	commercial	f	2	30.05.2023		apples	indoors	ostensive	A	5	A3	NO	cardboard	2	left		1	A	A	2	8,32	0,240384615	0	long
161	Sow797(noTag)	commercial	f	2	02.06.2023		apples	indoors	ostensive	A	1	A1	ON	screens	1	right		1	A	A	1,6	7,76	0,206185567	6	long
162	Sow797(noTag)	commercial	f	2	02.06.2023		apples	indoors	ostensive	A	2	A2	ON	screens	1	right		1	A	A	2,12	8,08	0,262376238	6	long
163	Sow797(noTag)	commercial	f	2	02.06.2023		apples	indoors	ostensive	B	3	B1	ON	screens	1	right		0	A	A	0,84	7,92	0,106060606	6	long
164	Sow797(noTag)	commercial	f	2	02.06.2023		apples	indoors	ostensive	B	4	B2	ON	screens	1	right		1	B	B	2,6	8,56	0,303738318	6	long
165	Sow797(noTag)	commercial	f	2	02.06.2023		apples	indoors	ostensive	A	5	A3	ON	screens	1	right		0	B	B	4,04	8	0,505	6	long
166	Sow797(noTag)	commercial	f	2	06.06.2023		apples	indoors	nonostensive	A	1	A1	ON	cardboard	2	right		1	A	A	2,64	11,04	0,239130435	0	long
167	Sow797(noTag)	commercial	f	2	06.06.2023		apples	indoors	nonostensive	A	2	A2	ON	cardboard	2	right		1	A	A	2,12	10,2	0,207843137	0	long
168	Sow797(noTag)	commercial	f	2	06.06.2023		apples	indoors	nonostensive	B	3	B1	ON	cardboard	2	right		0	A	A	2,32	10,96	0,211678832	0	long
169	Sow797(noTag)	commercial	f	2	06.06.2023		apples	indoors	nonostensive	B	4	B2	ON	cardboard	2	right		1	B	B	1,92	11,84	0,162162162	0	long
170	Sow797(noTag)	commercial	f	2	06.06.2023		apples	indoors	nonostensive	A	5	A3	ON	cardboard	2	right		1	A	A	1,84	9,8	0,187755102	0	long
171	Beauty	kune	f	10			apples	outdoors	ostensive	A	1	A1	ON	cardboard	1	left	front	1	A	A	5,44	9,32	0,583690987	1
172	Beauty	kune	f	10			apples	outdoors	ostensive	A	2	A2	ON	cardboard	1	left	front	1	A	A	8,4	8,72	0,963302752	1
173	Beauty	kune	f	10			apples	outdoors	ostensive	B	3	B1	ON	cardboard	1	left	front	0	A	A	9,68	10,44	0,927203065	1
174	Beauty	kune	f	10			apples	outdoors	ostensive	B	4	B2	ON	cardboard	1	left	front	1	B	B	7,44	9,08	0,81938326	1
175	Beauty	kune	f	10			apples	outdoors	ostensive	A	5	A3	ON	cardboard	1	left	front	0	B	B	3,08	9,12	0,337719298	1
176	Zeus	kune	m	7,5			apples	outdoors	nonostensive	A	1	A1	NO	screens	1	left	back	1	A	A	8,76	10,32	0,848837209	5
177	Zeus	kune	m	7,5			apples	outdoors	nonostensive	A	2	A2	NO	screens	1	left	back	1	A	A	10,36	10,36	1	5
178	Zeus	kune	m	7,5			apples	outdoors	nonostensive	B	3	B1	NO	screens	1	left	back	0	A	A	10,04	11,12	0,902877698	5
179	Zeus	kune	m	7,5			apples	outdoors	nonostensive	B	4	B2	NO	screens	1	left	back	0	A	A	10,4	11,28	0,921985816	5
180	Zeus	kune	m	7,5			apples	outdoors	nonostensive	A	5	A3	NO	screens	1	left	back	1	A	A	10,8	10,8	1	5
181	Raya	kune	f	7,5			apples	outdoors	ostensive	A	1	A1	ON	screens	1	right	front	1	A	A	7,96	7,96	1	0
182	Raya	kune	f	7,5			apples	outdoors	ostensive	A	2	A2	ON	screens	1	right	front	1	A	B	6,56	7,88	0,83248731	0
183	Raya	kune	f	7,5			apples	outdoors	ostensive	B	3	B1	ON	screens	1	right	front	0	A	B	8,44	8,44	1	0
184	Raya	kune	f	7,5			apples	outdoors	ostensive	B	4	B2	ON	screens	1	right	front	1	B	B	8,24	8,24	1	0
185	Raya	kune	f	7,5			apples	outdoors	ostensive	A	5	A3	ON	screens	1	right	front	0	B	B	7,4	7,76	0,953608247	0
186	Radomir	kune	m	7,5			apples	outdoors	nonostensive	A	1	A1	NO	cardboard	1	right	back	1	A	A	1,56	10,92	0,142857143	0
187	Radomir	kune	m	7,5			apples	outdoors	nonostensive	A	2	A2	NO	cardboard	1	right	back	1	A	A	10,36	10,88	0,952205882	0
188	Radomir	kune	m	7,5			apples	outdoors	nonostensive	B	3	B1	NO	cardboard	1	right	back	1	B	B	9,88	11,48	0,860627178	0
189	Radomir	kune	m	7,5			apples	outdoors	nonostensive	B	4	B2	NO	cardboard	1	right	back	1	B	B	2,36	11,96	0,197324415	0
190	Radomir	kune	m	7,5			apples	outdoors	nonostensive	A	5	A3	NO	cardboard	1	right	back	0	B	B	10,56	10,56	1	0
191	Bibi	kune	f	8,5			apples	outdoors	ostensive	A	1	A1	ON	screens	1	left	front	1	A	A	0,78	7	0,111428571	2
192	Bibi	kune	f	8,5			apples	outdoors	ostensive	A	2	A2	ON	screens	1	left	front	1	A	A	7,96	8,12	0,980295567	2
193	Bibi	kune	f	8,5			apples	outdoors	ostensive	B	3	B1	ON	screens	1	left	front	0	A	A	9	9	1	2
194	Bibi	kune	f	8,5			apples	outdoors	ostensive	B	4	B2	ON	screens	1	left	front	1	B	A	8,92	8,92	1	2
195	Bibi	kune	f	8,5			apples	outdoors	ostensive	A	5	A3	ON	screens	1	left	front	1	A	A	8,84	8,84	1	2
196	Zampano	kune	m	8,5			apples	outdoors	nonostensive	A	1	A1	NO	cardboard	1	left	back	1	A	A	8,08	10,04	0,804780876	4
197	Zampano	kune	m	8,5			apples	outdoors	nonostensive	A	2	A2	NO	cardboard	1	left	back	1	A	A	7,68	10,8	0,711111111	4
198	Zampano	kune	m	8,5			apples	outdoors	nonostensive	B	3	B1	NO	cardboard	1	left	back	0	A	A	11,44	12,12	0,943894389	4
199	Zampano	kune	m	8,5			apples	outdoors	nonostensive	B	4	B2	NO	cardboard	1	left	back	0	A	A	9,16	11,96	0,765886288	4
200	Zampano	kune	m	8,5			apples	outdoors	nonostensive	A	5	A3	NO	cardboard	1	left	back	0	B	B	6,6	10,56	0,625	4
201	Zoe	kune	f	8,5			apples	outdoors	ostensive	A	1	A1	ON	cardboard	1	right	front	1	A	A	6,2	8,72	0,711009174	0
202	Zoe	kune	f	8,5			apples	outdoors	ostensive	A	2	A2	ON	cardboard	1	right	front	1	A	A	8,16	8,16	1	0
203	Zoe	kune	f	8,5			apples	outdoors	ostensive	B	3	B1	ON	cardboard	1	right	front	1	B	A	8	8,12	0,985221675	0
204	Zoe	kune	f	8,5			apples	outdoors	ostensive	B	4	B2	ON	cardboard	1	right	front	1	B	B	6,72	8,88	0,756756757	0
205	Zoe	kune	f	8,5			apples	outdoors	ostensive	A	5	A3	ON	cardboard	1	right	front	0	B	B	8,28	8,28	1	0
206	Barbarossa	kune	m	7,5			apples	outdoors	nonostensive	A	1	A1	NO	screens	1	right	back	1	A	B	9	11,12	0,809352518	0
207	Barbarossa	kune	m	7,5			apples	outdoors	nonostensive	A	2	A2	NO	screens	1	right	back	1	A	A	9,72	10,84	0,896678967	0
208	Barbarossa	kune	m	7,5			apples	outdoors	nonostensive	B	3	B1	NO	screens	1	right	back	1	B	B	11,44	11,44	1	0
209	Barbarossa	kune	m	7,5			apples	outdoors	nonostensive	B	4	B2	NO	screens	1	right	back	0	A	B	10,12	10,76	0,940520446	0
210	Barbarossa	kune	m	7,5			apples	outdoors	nonostensive	A	5	A3	NO	screens	1	right	back	1	A	A	9,92	9,92	1	0
211	Zoltan	kune	m	7,5			apples	outdoors	ostensive	A	1	A1	ON	cardboard	1	left	back	1	A	A	5,96	7,88	0,756345178	1
212	Zoltan	kune	m	7,5			apples	outdoors	ostensive	A	2	A2	ON	cardboard	1	left	back	1	A	A	5,92	7,8	0,758974359	1
213	Zoltan	kune	m	7,5			apples	outdoors	ostensive	B	3	B1	ON	cardboard	1	left	back	0	A	A	8,12	8,12	1	1
214	Zoltan	kune	m	7,5			apples	outdoors	ostensive	B	4	B2	ON	cardboard	1	left	back	0	A	A	5,88	8,32	0,706730769	1
215	Zoltan	kune	m	7,5			apples	outdoors	ostensive	A	5	A3	ON	cardboard	1	left	back	1	A	A	7,24	7,68	0,942708333	1
216	Belana	kune	f	7,5			apples	outdoors	nonostensive	A	1	A1	NO	screens	1	left	front	1	A	B	8,44	10,04	0,84063745	1
217	Belana	kune	f	7,5			apples	outdoors	nonostensive	A	2	A2	NO	screens	1	left	front	1	A	A	10,44	10,44	1	1
218	Belana	kune	f	7,5			apples	outdoors	nonostensive	B	3	B1	NO	screens	1	left	front	0	A	A	11,12	11,36	0,978873239	1
219	Belana	kune	f	7,5			apples	outdoors	nonostensive	B	4	B2	NO	screens	1	left	front	0	A	A	7,2	10,96	0,656934307	1
220	Belana	kune	f	7,5			apples	outdoors	nonostensive	A	5	A3	NO	screens	1	left	front	0	B	B	10,36	10,36	1	1
221	Rasputin	kune	m	7,5			apples	outdoors	ostensive	A	1	A1	ON	screens	1	right	back	1	A	A	8,56	9	0,951111111	2
222	Rasputin	kune	m	7,5			apples	outdoors	ostensive	A	2	A2	ON	screens	1	right	back	1	A	A	6,8	8,88	0,765765766	2
223	Rasputin	kune	m	7,5			apples	outdoors	ostensive	B	3	B1	ON	screens	1	right	back	0	A	A	6,52	9,76	0,668032787	2
224	Rasputin	kune	m	7,5			apples	outdoors	ostensive	B	4	B2	ON	screens	1	right	back	0	A	A	8,2	9,04	0,907079646	2
225	Rasputin	kune	m	7,5			apples	outdoors	ostensive	A	5	A3	ON	screens	1	right	back	1	A	A	4,64	8,44	0,549763033	2
226	Rosine	kune	f	7,5			apples	outdoors	nonostensive	A	1	A1	NO	cardboard	1	right	front	1	A	A	11	11	1	1
227	Rosine	kune	f	7,5			apples	outdoors	nonostensive	A	2	A2	NO	cardboard	1	right	front	1	A	A	8,36	9,88	0,846153846	1
228	Rosine	kune	f	7,5			apples	outdoors	nonostensive	B	3	B1	NO	cardboard	1	right	front	0	A	A	10,4	10,4	1	1
229	Rosine	kune	f	7,5			apples	outdoors	nonostensive	B	4	B2	NO	cardboard	1	right	front	0	A	A	9,32	11,04	0,844202899	1
230	Rosine	kune	f	7,5			apples	outdoors	nonostensive	A	5	A3	NO	cardboard	1	right	front	1	A	A	7,2	10,16	0,708661417	1
231	Zardoz	kune	m	7,5			apples	outdoors	ostensive	A	1	A1	ON	screens	1	left	back	1	A	B	5,76	8,4	0,685714286	1
232	Zardoz	kune	m	7,5			apples	outdoors	ostensive	A	2	A2	ON	screens	1	left	back	1	A	A	8	8,44	0,947867299	1
233	Zardoz	kune	m	7,5			apples	outdoors	ostensive	B	3	B1	ON	screens	1	left	back	0	A	A	6,28	9	0,697777778	1
234	Zardoz	kune	m	7,5			apples	outdoors	ostensive	B	4	B2	ON	screens	1	left	back	0	A	A	8,56	9,92	0,862903226	1
235	Zardoz	kune	m	7,5			apples	outdoors	ostensive	A	5	A3	ON	screens	1	left	back	1	A	A	7,28	9,32	0,78111588	1
236	Bijou	kune	f	8,5			apples	outdoors	nonostensive	A	1	A1	NO	cardboard	1	left	front	1	A	A	8,68	10,92	0,794871795	3
237	Bijou	kune	f	8,5			apples	outdoors	nonostensive	A	2	A2	NO	cardboard	1	left	front	1	A	A	10,4	11	0,945454545	3
238	Bijou	kune	f	8,5			apples	outdoors	nonostensive	B	3	B1	NO	cardboard	1	left	front	0	A	A	11,04	11,04	1	3
239	Bijou	kune	f	8,5			apples	outdoors	nonostensive	B	4	B2	NO	cardboard	1	left	front	1	B	B	12,32	12,32	1	3
240	Bijou	kune	f	8,5			apples	outdoors	nonostensive	A	5	A3	NO	cardboard	1	left	front	1	A	A	9,68	11,08	0,873646209	3
241	Benjamin	kune	m	8,5			apples	outdoors	ostensive	A	1	A1	ON	cardboard	1	right	back	1	A	A	7,44	8,84	0,841628959	2
242	Benjamin	kune	m	8,5			apples	outdoors	ostensive	A	2	A2	ON	cardboard	1	right	back	1	A	A	5,52	8,96	0,616071429	2
243	Benjamin	kune	m	8,5			apples	outdoors	ostensive	B	3	B1	ON	cardboard	1	right	back	0	A	A	4,84	8,88	0,545045045	2
244	Benjamin	kune	m	8,5			apples	outdoors	ostensive	B	4	B2	ON	cardboard	1	right	back	1	B	B	5,8	9,32	0,622317597	2
245	Benjamin	kune	m	8,5			apples	outdoors	ostensive	A	5	A3	ON	cardboard	1	right	back	0	B	B	5,76	9,04	0,637168142	2
246	Zwetschge	kune	f	8,5			apples	outdoors	nonostensive	A	1	A1	NO	screens	1	right	front	1	A	A	3,16	10,12	0,312252964	0
247	Zwetschge	kune	f	8,5			apples	outdoors	nonostensive	A	2	A2	NO	screens	1	right	front	1	A	A	2,2	10,04	0,219123506	0
248	Zwetschge	kune	f	8,5			apples	outdoors	nonostensive	B	3	B1	NO	screens	1	right	front	1	B	B	3,36	11,28	0,29787234	0
249	Zwetschge	kune	f	8,5			apples	outdoors	nonostensive	B	4	B2	NO	screens	1	right	front	0	A	A	4	9,4	0,425531915	0
250	Zwetschge	kune	f	8,5			apples	outdoors	nonostensive	A	5	A3	NO	screens	1	right	front	1	A	A	4,52	10,44	0,432950192	0
251	Radieschen	kune	f	7,5			apples	outdoors	ostensive	A	1	A1	ON	cardboard	1	left	front	1	A	A	8,36	9,04	0,924778761	3
252	Radieschen	kune	f	7,5			apples	outdoors	ostensive	A	2	A2	ON	cardboard	1	left	front	1	A	A	9,12	9,28	0,982758621	3
253	Radieschen	kune	f	7,5			apples	outdoors	ostensive	B	3	B1	ON	cardboard	1	left	front	0	A	A	7,2	9,72	0,740740741	3
254	Radieschen	kune	f	7,5			apples	outdoors	ostensive	B	4	B2	ON	cardboard	1	left	front	1	B	B	7,56	9,4	0,804255319	3
255	Radieschen	kune	f	7,5			apples	outdoors	ostensive	A	5	A3	ON	cardboard	1	left	front	1	A	A	8,44	9,56	0,882845188	3
256	Romeo	kune	m	8,5			bread	outdoors	nonostensive	A	1	A1	NO	screens	1	left	back	1	A	A	8,56	11,36	0,753521127	5
257	Romeo	kune	m	8,5			bread	outdoors	nonostensive	A	2	A2	NO	screens	1	left	back	1	A	A	10,32	10,32	1	5
258	Romeo	kune	m	8,5			bread	outdoors	nonostensive	B	3	B1	NO	screens	1	left	back	0	A	A	8,56	10,2	0,839215686	5
259	Romeo	kune	m	8,5			bread	outdoors	nonostensive	B	4	B2	NO	screens	1	left	back	0	A	A	8,24	10,48	0,786259542	5
260	Romeo	kune	m	8,5			bread	outdoors	nonostensive	A	5	A3	NO	screens	1	left	back	1	A	A	8,6	10,68	0,805243446	5
261	Zazou	kune	m	8,5			apples	outdoors	nonostensive	A	1	A1	NO	cardboard	1	right	back	1	A	A	9,64	11,8	0,816949153	4
262	Zazou	kune	m	8,5			apples	outdoors	nonostensive	A	2	A2	NO	cardboard	1	right	back	1	A	A	8,56	10,68	0,801498127	4
263	Zazou	kune	m	8,5			apples	outdoors	nonostensive	B	3	B1	NO	cardboard	1	right	back	1	B	B	2,96	11,88	0,249158249	4
264	Zazou	kune	m	8,5			apples	outdoors	nonostensive	B	4	B2	NO	cardboard	1	right	back	0	A	A	6,48	11	0,589090909	4
265	Zazou	kune	m	8,5			apples	outdoors	nonostensive	A	5	A3	NO	cardboard	1	right	back	1	A	A	9,16	10,44	0,877394636	4
266	Rapunzel	kune	f	8,5			apples	outdoors	ostensive	A	1	A1	ON	screens	1	left	front	1	A	A	6,28	8,56	0,73364486	2
267	Rapunzel	kune	f	8,5			apples	outdoors	ostensive	A	2	A2	ON	screens	1	left	front	1	A	A	6,72	8,76	0,767123288	2
268	Rapunzel	kune	f	8,5			apples	outdoors	ostensive	B	3	B1	ON	screens	1	left	front	0	A	A	6,68	8,56	0,780373832	2
269	Rapunzel	kune	f	8,5			apples	outdoors	ostensive	B	4	B2	ON	screens	1	left	front	0	A	B	7	8,04	0,870646766	2
270	Rapunzel	kune	f	8,5			apples	outdoors	ostensive	A	5	A3	ON	screens	1	left	front	1	A	A	8,68	8,68	1	2
271	Bolero	kune	m	7,5			apples	outdoors	nonostensive	A	1	A1	NO	cardboard	1	left	back	1	A	A	9,84	11,08	0,888086643	5
272	Bolero	kune	m	7,5			apples	outdoors	nonostensive	A	2	A2	NO	cardboard	1	left	back	1	A	A	4,84	10,76	0,449814126	5
273	Bolero	kune	m	7,5			apples	outdoors	nonostensive	B	3	B1	NO	cardboard	1	left	back	0	A	A	9,76	11,52	0,847222222	5
274	Bolero	kune	m	7,5			apples	outdoors	nonostensive	B	4	B2	NO	cardboard	1	left	back	0	A	B	6,2	11,04	0,561594203	5
275	Bolero	kune	m	7,5			apples	outdoors	nonostensive	A	5	A3	NO	cardboard	1	left	back	0	B	B	5,16	9,68	0,533057851	5
276	Blossom	kune	f	7,5			apples	outdoors	ostensive	A	1	A1	ON	cardboard	1	right	front	1	A	A	6,08	8,32	0,730769231	0
277	Blossom	kune	f	7,5			apples	outdoors	ostensive	A	2	A2	ON	cardboard	1	right	front	1	A	A	4,88	9	0,542222222	0
278	Blossom	kune	f	7,5			apples	outdoors	ostensive	B	3	B1	ON	cardboard	1	right	front	0	A	A	4,56	9,68	0,47107438	0
279	Blossom	kune	f	7,5			apples	outdoors	ostensive	B	4	B2	ON	cardboard	1	right	front	0	A	B	8,64	8,64	1	0
280	Blossom	kune	f	7,5			apples	outdoors	ostensive	A	5	A3	ON	cardboard	1	right	front	1	A	A	7,4	8,68	0,852534562	0
281	Rudi	kune	m	8,5			apples	outdoors	nonostensive	A	1	A1	NO	screens	1	right	back	1	A	A	9,88	9,88	1	1
282	Rudi	kune	m	8,5			apples	outdoors	nonostensive	A	2	A2	NO	screens	1	right	back	1	A	A	10,16	10,16	1	1
283	Rudi	kune	m	8,5			apples	outdoors	nonostensive	B	3	B1	NO	screens	1	right	back	0	A	A	10,04	11,16	0,899641577	1
284	Rudi	kune	m	8,5			apples	outdoors	nonostensive	B	4	B2	NO	screens	1	right	back	1	B	B	10,68	11,4	0,936842105	1
285	Rudi	kune	m	8,5			apples	outdoors	nonostensive	A	5	A3	NO	screens	1	right	back	0	B	B	6,4	11	0,581818182	1
286	Zafira	kune	f	8,5			apples	outdoors	nonostensive	A	1	A1	NO	screens	1	left	front	1	A	A	6,56	9,96	0,658634538	4
287	Zafira	kune	f	8,5			apples	outdoors	nonostensive	A	2	A2	NO	screens	1	left	front	1	A	A	6,96	10,16	0,68503937	4
288	Zafira	kune	f	8,5			apples	outdoors	nonostensive	B	3	B1	NO	screens	1	left	front	0	A	A	10,52	10,76	0,977695167	4
289	Zafira	kune	f	8,5			apples	outdoors	nonostensive	B	4	B2	NO	screens	1	left	front	0	A	A	10,16	10,84	0,937269373	4
290	Zafira	kune	f	8,5			apples	outdoors	nonostensive	A	5	A3	NO	screens	1	left	front	1	A	A	7,88	10,12	0,778656126	4
291	Zeppelin	kune	m	7,5			apples	outdoors	ostensive	A	1	A1	ON	screens	1	right	back	1	A	B	8,04	8,56	0,939252336	0
292	Zeppelin	kune	m	7,5			apples	outdoors	ostensive	A	2	A2	ON	screens	1	right	back	1	A	A	8,36	9,2	0,908695652	0
293	Zeppelin	kune	m	7,5			apples	outdoors	ostensive	B	3	B1	ON	screens	1	right	back	0	A	A	8,36	8,36	1	0
294	Zeppelin	kune	m	7,5			apples	outdoors	ostensive	B	4	B2	ON	screens	1	right	back	0	A	A	8,8	8,8	1	0
295	Zeppelin	kune	m	7,5			apples	outdoors	ostensive	A	5	A3	ON	screens	1	right	back	1	A	A	6,92	8,24	0,839805825	0
296	Bessy	kune	f	8,5			apples	outdoors	nonostensive	A	1	A1	NO	cardboard	1	right	front	1	A	B	8,32	10,4	0,8	0
297	Bessy	kune	f	8,5			apples	outdoors	nonostensive	A	2	A2	NO	cardboard	1	right	front	1	A	A	10,36	10,36	1	0
298	Bessy	kune	f	8,5			apples	outdoors	nonostensive	B	3	B1	NO	cardboard	1	right	front	0	A	A	11,56	11,56	1	0
299	Bessy	kune	f	8,5			apples	outdoors	nonostensive	B	4	B2	NO	cardboard	1	right	front	0	A	B	10,28	10,28	1	0
300	Bessy	kune	f	8,5			apples	outdoors	nonostensive	A	5	A3	NO	cardboard	1	right	front	0	B	B	10,96	10,96	1	0
301	Bruno	kune	m	7,5			apples	outdoors	ostensive	A	1	A1	ON	screens	1	left	back	1	A	B	7,04	7,8	0,902564103	0
302	Bruno	kune	m	7,5			apples	outdoors	ostensive	A	2	A2	ON	screens	1	left	back	1	A	A	8,28	8,64	0,958333333	0
303	Bruno	kune	m	7,5			apples	outdoors	ostensive	B	3	B1	ON	screens	1	left	back	0	A	A	7,28	8,72	0,834862385	0
304	Bruno	kune	m	7,5			apples	outdoors	ostensive	B	4	B2	ON	screens	1	left	back	1	B	B	6,12	8,72	0,701834862	0
305	Bruno	kune	m	7,5			apples	outdoors	ostensive	A	5	A3	ON	screens	1	left	back	0	B	B	6,48	7,72	0,839378238	0
306	Zita	kune	f	7,5			apples	outdoors	nonostensive	A	1	A1	NO	cardboard	1	left	front	1	A	A	9,32	10,32	0,903100775	0
307	Zita	kune	f	7,5			apples	outdoors	nonostensive	A	2	A2	NO	cardboard	1	left	front	1	A	A	7,64	10,28	0,743190661	0
308	Zita	kune	f	7,5			apples	outdoors	nonostensive	B	3	B1	NO	cardboard	1	left	front	0	A	A	4,8	10,08	0,476190476	0
309	Zita	kune	f	7,5			apples	outdoors	nonostensive	B	4	B2	NO	cardboard	1	left	front	0	A	A	7,64	10,72	0,712686567	0
310	Zita	kune	f	7,5			apples	outdoors	nonostensive	A	5	A3	NO	cardboard	1	left	front	1	A	A	6,92	10,32	0,670542636	0
311	Zacharias	kune	m	8,5			apples	outdoors	ostensive	A	1	A1	ON	cardboard	1	right	back	1	A	A	1,56	8,08	0,193069307	1
312	Zacharias	kune	m	8,5			apples	outdoors	ostensive	A	2	A2	ON	cardboard	1	right	back	1	A	A	5,36	8,48	0,632075472	1
313	Zacharias	kune	m	8,5			apples	outdoors	ostensive	B	3	B1	ON	cardboard	1	right	back	0	A	A	2,48	9	0,275555556	1
314	Zacharias	kune	m	8,5			apples	outdoors	ostensive	B	4	B2	ON	cardboard	1	right	back	0	A	B	2,32	8,32	0,278846154	1
315	Zacharias	kune	m	8,5			apples	outdoors	ostensive	A	5	A3	ON	cardboard	1	right	back	0	B	B	2,72	7,52	0,361702128	1
316	Blume	kune	f	8,5			apples	outdoors	nonostensive	A	1	A1	NO	screens	1	right	front	1	A	A	10,04	10,44	0,961685824	0
317	Blume	kune	f	8,5			apples	outdoors	nonostensive	A	2	A2	NO	screens	1	right	front	1	A	A	10,28	10,28	1	0
318	Blume	kune	f	8,5			apples	outdoors	nonostensive	B	3	B1	NO	screens	1	right	front	0	A	A	8,56	10,6	0,80754717	0
319	Blume	kune	f	8,5			apples	outdoors	nonostensive	B	4	B2	NO	screens	1	right	front	0	A	A	10,04	10,04	1	0
320	Blume	kune	f	8,5			apples	outdoors	nonostensive	A	5	A3	NO	screens	1	right	front	1	A	A	7,72	10,16	0,75984252	0
321	Beauty	kune	f	10			apples	outdoors	nonostensive	A	1	A1	ON	screens	2	left	back	1	A	A	6,32	10,4	0,607692308	3
322	Beauty	kune	f	10			apples	outdoors	nonostensive	A	2	A2	ON	screens	2	left	back	1	A	A	8,04	9,76	0,823770492	3
323	Beauty	kune	f	10			apples	outdoors	nonostensive	B	3	B1	ON	screens	2	left	back	0	A	A	11,04	11,28	0,978723404	3
324	Beauty	kune	f	10			apples	outdoors	nonostensive	B	4	B2	ON	screens	2	left	back	0	A	A	10,92	11,36	0,961267606	3
325	Beauty	kune	f	10			apples	outdoors	nonostensive	A	5	A3	ON	screens	2	left	back	1	A	A	7,36	10,56	0,696969697	3
326	Zeus	kune	m	7,5			apples	outdoors	ostensive	A	1	A1	NO	cardboard	2	left	front	1	A	A	4,24	8,56	0,495327103	0
327	Zeus	kune	m	7,5			apples	outdoors	ostensive	A	2	A2	NO	cardboard	2	left	front	1	A	A	8,72	8,72	1	0
328	Zeus	kune	m	7,5			apples	outdoors	ostensive	B	3	B1	NO	cardboard	2	left	front	0	A	A	9,64	9,64	1	0
329	Zeus	kune	m	7,5			apples	outdoors	ostensive	B	4	B2	NO	cardboard	2	left	front	1	B	B	9,68	9,68	1	0
330	Zeus	kune	m	7,5			apples	outdoors	ostensive	A	5	A3	NO	cardboard	2	left	front	0	B	A	8,67	8,67	1	0
331	Raya	kune	f	7,5			apples	outdoors	nonostensive	A	1	A1	ON	cardboard	2	right	back	1	A	A	10,12	11,32	0,893992933	2
332	Raya	kune	f	7,5			apples	outdoors	nonostensive	A	2	A2	ON	cardboard	2	right	back	1	A	A	10,56	10,56	1	2
333	Raya	kune	f	7,5			apples	outdoors	nonostensive	B	3	B1	ON	cardboard	2	right	back	0	A	A	11,08	11,08	1	2
334	Raya	kune	f	7,5			apples	outdoors	nonostensive	B	4	B2	ON	cardboard	2	right	back	0	A	A	11,6	11,6	1	2
335	Raya	kune	f	7,5			apples	outdoors	nonostensive	A	5	A3	ON	cardboard	2	right	back	1	A	A	10,4	10,56	0,984848485	2
336	Radomir	kune	m	7,5			apples	outdoors	ostensive	A	1	A1	NO	screens	2	right	front	1	A	A	3,8	8,92	0,426008969	4
337	Radomir	kune	m	7,5			apples	outdoors	ostensive	A	2	A2	NO	screens	2	right	front	1	A	A	4,64	9,32	0,497854077	4
338	Radomir	kune	m	7,5			apples	outdoors	ostensive	B	3	B1	NO	screens	2	right	front	0	A	A	8,64	8,72	0,990825688	4
339	Radomir	kune	m	7,5			apples	outdoors	ostensive	B	4	B2	NO	screens	2	right	front	0	A	A	8,68	8,96	0,96875	4
340	Radomir	kune	m	7,5			apples	outdoors	ostensive	A	5	A3	NO	screens	2	right	front	1	A	A	8	8	1	4
341	Bibi	kune	f	8,5			apples	outdoors	nonostensive	A	1	A1	ON	cardboard	2	left	back	1	A	A	10,72	10,72	1	3
342	Bibi	kune	f	8,5			apples	outdoors	nonostensive	A	2	A2	ON	cardboard	2	left	back	1	A	A	10,36	10,36	1	3
343	Bibi	kune	f	8,5			apples	outdoors	nonostensive	B	3	B1	ON	cardboard	2	left	back	0	A	A	11,04	11,04	1	3
344	Bibi	kune	f	8,5			apples	outdoors	nonostensive	B	4	B2	ON	cardboard	2	left	back	0	A	A	11,48	11,48	1	3
345	Bibi	kune	f	8,5			apples	outdoors	nonostensive	A	5	A3	ON	cardboard	2	left	back	1	A	A	10,52	10,52	1	3
346	Zampano	kune	m	8,5			apples	outdoors	ostensive	A	1	A1	NO	screens	2	left	front	1	A	A	8,12	8,12	1	0
347	Zampano	kune	m	8,5			apples	outdoors	ostensive	A	2	A2	NO	screens	2	left	front	1	A	B	8,2	8,2	1	0
348	Zampano	kune	m	8,5			apples	outdoors	ostensive	B	3	B1	NO	screens	2	left	front	1	B	A	8,52	8,52	1	0
349	Zampano	kune	m	8,5			apples	outdoors	ostensive	B	4	B2	NO	screens	2	left	front	1	B	B	8,08	8,84	0,914027149	0
350	Zampano	kune	m	8,5			apples	outdoors	ostensive	A	5	A3	NO	screens	2	left	front	1	A	A	7,68	8,36	0,918660287	0
351	Zoe	kune	f	8,5			apples	outdoors	nonostensive	A	1	A1	ON	screens	2	right	back	1	A	A	5,4	10	0,54	5
352	Zoe	kune	f	8,5			apples	outdoors	nonostensive	A	2	A2	ON	screens	2	right	back	1	A	A	5,16	10,92	0,472527473	5
353	Zoe	kune	f	8,5			apples	outdoors	nonostensive	B	3	B1	ON	screens	2	right	back	1	B	B	8,32	10,4	0,8	5
354	Zoe	kune	f	8,5			apples	outdoors	nonostensive	B	4	B2	ON	screens	2	right	back	0	A	A	10,2	11,44	0,891608392	5
355	Zoe	kune	f	8,5			apples	outdoors	nonostensive	A	5	A3	ON	screens	2	right	back	1	A	A	9,76	9,76	1	5
356	Barbarossa	kune	m	7,5			apples	outdoors	ostensive	A	1	A1	NO	cardboard	2	right	front	1	A	A	8,52	8,52	1	0
357	Barbarossa	kune	m	7,5			apples	outdoors	ostensive	A	2	A2	NO	cardboard	2	right	front	1	A	A	8,52	8,52	1	0
358	Barbarossa	kune	m	7,5			apples	outdoors	ostensive	B	3	B1	NO	cardboard	2	right	front	1	B	B	8,44	8,44	1	0
359	Barbarossa	kune	m	7,5			apples	outdoors	ostensive	B	4	B2	NO	cardboard	2	right	front	1	B	B	8,68	8,68	1	0
360	Barbarossa	kune	m	7,5			apples	outdoors	ostensive	A	5	A3	NO	cardboard	2	right	front	0	B	B	9,16	9,16	1	0
361	Zoltan	kune	m	7,5			apples	outdoors	nonostensive	A	1	A1	ON	screens	2	left	front	1	A	A	10,28	10,28	1	9
362	Zoltan	kune	m	7,5			apples	outdoors	nonostensive	A	2	A2	ON	screens	2	left	front	1	A	A	8,68	10,28	0,844357977	9
363	Zoltan	kune	m	7,5			apples	outdoors	nonostensive	B	3	B1	ON	screens	2	left	front	0	A	A	10,36	10,36	1	9
364	Zoltan	kune	m	7,5			apples	outdoors	nonostensive	B	4	B2	ON	screens	2	left	front	1	B	B	10,28	10,4	0,988461538	9
365	Zoltan	kune	m	7,5			apples	outdoors	nonostensive	A	5	A3	ON	screens	2	left	front	1	A	A	11,4	11,4	1	9
366	Belana	kune	f	7,5			apples	outdoors	ostensive	A	1	A1	NO	cardboard	2	left	back	1	A	A	7,96	7,96	1	2
367	Belana	kune	f	7,5			apples	outdoors	ostensive	A	2	A2	NO	cardboard	2	left	back	1	A	A	6,48	8,44	0,767772512	2
368	Belana	kune	f	7,5			apples	outdoors	ostensive	B	3	B1	NO	cardboard	2	left	back	0	A	A	8,72	8,72	1	2
369	Belana	kune	f	7,5			apples	outdoors	ostensive	B	4	B2	NO	cardboard	2	left	back	0	A	A	9,72	9,72	1	2
370	Belana	kune	f	7,5			apples	outdoors	ostensive	A	5	A3	NO	cardboard	2	left	back	1	A	A	8,92	8,92	1	2
371	Rasputin	kune	m	7,5			apples	outdoors	nonostensive	A	1	A1	ON	cardboard	2	right	front	1	A	A	7,44	10	0,744	0
372	Rasputin	kune	m	7,5			apples	outdoors	nonostensive	A	2	A2	ON	cardboard	2	right	front	1	A	A	8,64	9,44	0,915254237	0
373	Rasputin	kune	m	7,5			apples	outdoors	nonostensive	B	3	B1	ON	cardboard	2	right	front	0	A	B	9,84	9,84	1	0
374	Rasputin	kune	m	7,5			apples	outdoors	nonostensive	B	4	B2	ON	cardboard	2	right	front	1	B	B	10,76	10,76	1	0
375	Rasputin	kune	m	7,5			apples	outdoors	nonostensive	A	5	A3	ON	cardboard	2	right	front	0	B	B	7,56	10,08	0,75	0
376	Rosine	kune	f	7,5			apples	outdoors	ostensive	A	1	A1	NO	screens	2	right	back	1	A	A	7,24	8,04	0,900497512	5
377	Rosine	kune	f	7,5			apples	outdoors	ostensive	A	2	A2	NO	screens	2	right	back	1	A	A	5,64	8,04	0,701492537	5
378	Rosine	kune	f	7,5			apples	outdoors	ostensive	B	3	B1	NO	screens	2	right	back	0	A	A	7,8	8,8	0,886363636	5
379	Rosine	kune	f	7,5			apples	outdoors	ostensive	B	4	B2	NO	screens	2	right	back	0	A	A	6,96	8,76	0,794520548	5
380	Rosine	kune	f	7,5			apples	outdoors	ostensive	A	5	A3	NO	screens	2	right	back	1	A	A	8,36	8,36	1	5
381	Zardoz	kune	m	7,5			apples	outdoors	nonostensive	A	1	A1	ON	cardboard	2	left	front	1	A	A	10,8	10,8	1	0
382	Zardoz	kune	m	7,5			apples	outdoors	nonostensive	A	2	A2	ON	cardboard	2	left	front	1	A	A	7,92	9,92	0,798387097	0
383	Zardoz	kune	m	7,5			apples	outdoors	nonostensive	B	3	B1	ON	cardboard	2	left	front	1	B	B	9,92	11,24	0,882562278	0
384	Zardoz	kune	m	7,5			apples	outdoors	nonostensive	B	4	B2	ON	cardboard	2	left	front	1	B	B	9,28	10,48	0,885496183	0
385	Zardoz	kune	m	7,5			apples	outdoors	nonostensive	A	5	A3	ON	cardboard	2	left	front	0	B	B	10,2	10,2	1	0
386	Bijou	kune	f	8,5			apples	outdoors	ostensive	A	1	A1	NO	screens	2	left	back	1	A	A	5,68	8,16	0,696078431	0
387	Bijou	kune	f	8,5			apples	outdoors	ostensive	A	2	A2	NO	screens	2	left	back	1	A	A	7,2	7,96	0,904522613	0
388	Bijou	kune	f	8,5			apples	outdoors	ostensive	B	3	B1	NO	screens	2	left	back	1	B	B	7,96	7,96	1	0
389	Bijou	kune	f	8,5			apples	outdoors	ostensive	B	4	B2	NO	screens	2	left	back	1	B	B	8,68	8,68	1	0
390	Bijou	kune	f	8,5			apples	outdoors	ostensive	A	5	A3	NO	screens	2	left	back	1	A	A	7,6	7,6	1	0
391	Benjamin	kune	m	8,5			apples	outdoors	nonostensive	A	1	A1	ON	screens	2	right	front	1	A	A	8,24	11,08	0,74368231	3
392	Benjamin	kune	m	8,5			apples	outdoors	nonostensive	A	2	A2	ON	screens	2	right	front	1	A	A	8,36	10,18	0,821218075	3
393	Benjamin	kune	m	8,5			apples	outdoors	nonostensive	B	3	B1	ON	screens	2	right	front	1	B	B	9,36	11,52	0,8125	3
394	Benjamin	kune	m	8,5			apples	outdoors	nonostensive	B	4	B2	ON	screens	2	right	front	1	B	B	9,6	10,2	0,941176471	3
395	Benjamin	kune	m	8,5			apples	outdoors	nonostensive	A	5	A3	ON	screens	2	right	front	0	B	B	8,72	10,24	0,8515625	3
396	Zwetschge	kune	f	8,5			apples	outdoors	ostensive	A	1	A1	NO	cardboard	2	right	back	1	A	A	2,76	8,24	0,334951456	1
397	Zwetschge	kune	f	8,5			apples	outdoors	ostensive	A	2	A2	NO	cardboard	2	right	back	1	A	A	3,76	8,16	0,460784314	1
398	Zwetschge	kune	f	8,5			apples	outdoors	ostensive	B	3	B1	NO	cardboard	2	right	back	0	A	A	3,72	8,8	0,422727273	1
399	Zwetschge	kune	f	8,5			apples	outdoors	ostensive	B	4	B2	NO	cardboard	2	right	back	0	A	B	6,8	8,4	0,80952381	1
400	Zwetschge	kune	f	8,5			apples	outdoors	ostensive	A	5	A3	NO	cardboard	2	right	back	0	B	B	3,04	8,68	0,350230415	1
401	Radieschen	kune	f	7,5			apples	outdoors	nonostensive	A	1	A1	ON	screens	2	left	back	1	A	A	10,48	11,16	0,9390681	3
402	Radieschen	kune	f	7,5			apples	outdoors	nonostensive	A	2	A2	ON	screens	2	left	back	1	A	A	10,16	10,16	1	3
403	Radieschen	kune	f	7,5			apples	outdoors	nonostensive	B	3	B1	ON	screens	2	left	back	0	A	A	11,28	11,28	1	3
404	Radieschen	kune	f	7,5			apples	outdoors	nonostensive	B	4	B2	ON	screens	2	left	back	0	A	A	9,72	10,72	0,906716418	3
405	Radieschen	kune	f	7,5			apples	outdoors	nonostensive	A	5	A3	ON	screens	2	left	back	1	A	A	10,08	10,08	1	3
406	Romeo	kune	m	8,5			bread	outdoors	ostensive	A	1	A1	NO	cardboard	2	left	front	1	A	A	6,12	7,88	0,776649746	1
407	Romeo	kune	m	8,5			bread	outdoors	ostensive	A	2	A2	NO	cardboard	2	left	front	1	A	A	4,16	8	0,52	1
408	Romeo	kune	m	8,5			bread	outdoors	ostensive	B	3	B1	NO	cardboard	2	left	front	0	A	A	5,44	8	0,68	1
409	Romeo	kune	m	8,5			bread	outdoors	ostensive	B	4	B2	NO	cardboard	2	left	front	0	A	A	6,56	7,84	0,836734694	1
410	Romeo	kune	m	8,5			bread	outdoors	ostensive	A	5	A3	NO	cardboard	2	left	front	1	A	A	5,68	7,2	0,788888889	1
411	Zazou	kune	m	8,5			apples	outdoors	ostensive	A	1	A1	NO	screens	2	right	front	1	A	A	6,44	9,32	0,690987124	0
412	Zazou	kune	m	8,5			apples	outdoors	ostensive	A	2	A2	NO	screens	2	right	front	1	A	A	7,08	8,64	0,819444444	0
413	Zazou	kune	m	8,5			apples	outdoors	ostensive	B	3	B1	NO	screens	2	right	front	0	A	B	4,32	8,16	0,529411765	0
414	Zazou	kune	m	8,5			apples	outdoors	ostensive	B	4	B2	NO	screens	2	right	front	1	B	B	4,04	8,24	0,490291262	0
415	Zazou	kune	m	8,5			apples	outdoors	ostensive	A	5	A3	NO	screens	2	right	front	0	B	NA	6,12	8	0,765	0
416	Rapunzel	kune	f	8,5			apples	outdoors	nonostensive	A	1	A1	ON	cardboard	2	left	back	1	A	A	8,12	10,96	0,740875912	2
417	Rapunzel	kune	f	8,5			apples	outdoors	nonostensive	A	2	A2	ON	cardboard	2	left	back	1	A	A	8,56	10,6	0,80754717	2
418	Rapunzel	kune	f	8,5			apples	outdoors	nonostensive	B	3	B1	ON	cardboard	2	left	back	1	B	B	11,96	12,12	0,98679868	2
419	Rapunzel	kune	f	8,5			apples	outdoors	nonostensive	B	4	B2	ON	cardboard	2	left	back	1	B	B	9,44	11,32	0,833922261	2
420	Rapunzel	kune	f	8,5			apples	outdoors	nonostensive	A	5	A3	ON	cardboard	2	left	back	1	A	A	10,36	10,36	1	2
421	Bolero	kune	m	7,5			apples	outdoors	ostensive	A	1	A1	NO	screens	2	left	front	1	A	A	6,52	8,28	0,787439614	2
422	Bolero	kune	m	7,5			apples	outdoors	ostensive	A	2	A2	NO	screens	2	left	front	1	A	A	5,84	8,48	0,688679245	2
423	Bolero	kune	m	7,5			apples	outdoors	ostensive	B	3	B1	NO	screens	2	left	front	0	A	A	4,28	8,48	0,504716981	2
424	Bolero	kune	m	7,5			apples	outdoors	ostensive	B	4	B2	NO	screens	2	left	front	0	A	A	6,52	8,12	0,802955665	2
425	Bolero	kune	m	7,5			apples	outdoors	ostensive	A	5	A3	NO	screens	2	left	front	1	A	B	8,08	8,08	1	2
426	Blossom	kune	f	7,5			apples	outdoors	nonostensive	A	1	A1	ON	screens	2	right	back	1	A	A	7,8	10,76	0,724907063	1
427	Blossom	kune	f	7,5			apples	outdoors	nonostensive	A	2	A2	ON	screens	2	right	back	1	A	A	8,12	9,76	0,831967213	1
428	Blossom	kune	f	7,5			apples	outdoors	nonostensive	B	3	B1	ON	screens	2	right	back	0	A	A	9,68	10,52	0,920152091	1
429	Blossom	kune	f	7,5			apples	outdoors	nonostensive	B	4	B2	ON	screens	2	right	back	0	A	A	10,72	11,44	0,937062937	1
430	Blossom	kune	f	7,5			apples	outdoors	nonostensive	A	5	A3	ON	screens	2	right	back	1	A	A	7,88	10,16	0,775590551	1
431	Rudi	kune	m	8,5			apples	outdoors	ostensive	A	1	A1	NO	cardboard	2	right	front	1	A	A	7,6	8,12	0,935960591	0
432	Rudi	kune	m	8,5			apples	outdoors	ostensive	A	2	A2	NO	cardboard	2	right	front	NA	NA	NA	NA	NA	NA	0		erroneously only 1 correct A trial
433	Rudi	kune	m	8,5			apples	outdoors	ostensive	B	3	B1	NO	cardboard	2	right	front	0	A	A	7,12	8,88	0,801801802	0
434	Rudi	kune	m	8,5			apples	outdoors	ostensive	B	4	B2	NO	cardboard	2	right	front	1	B	B	8,2	8,2	1	0
435	Rudi	kune	m	8,5			apples	outdoors	ostensive	A	5	A3	NO	cardboard	2	right	front	1	A	A	8,2	8,2	1	0
436	Zafira	kune	f	8,5			apples	outdoors	ostensive	A	1	A1	NO	cardboard	2	left	back	1	A	A	3,08	8,56	0,359813084	1
437	Zafira	kune	f	8,5			apples	outdoors	ostensive	A	2	A2	NO	cardboard	2	left	back	1	A	A	6	8,72	0,688073394	1
438	Zafira	kune	f	8,5			apples	outdoors	ostensive	B	3	B1	NO	cardboard	2	left	back	0	A	A	8,2	8,2	1	1
439	Zafira	kune	f	8,5			apples	outdoors	ostensive	B	4	B2	NO	cardboard	2	left	back	0	A	A	7,24	9,04	0,800884956	1
440	Zafira	kune	f	8,5			apples	outdoors	ostensive	A	5	A3	NO	cardboard	2	left	back	1	A	A	9	9	1	1
441	Zeppelin	kune	m	7,5			apples	outdoors	nonostensive	A	1	A1	ON	cardboard	2	right	front	1	A	A	9,64	10,04	0,960159363	1
442	Zeppelin	kune	m	7,5			apples	outdoors	nonostensive	A	2	A2	ON	cardboard	2	right	front	1	A	A	10,56	10,56	1	1
443	Zeppelin	kune	m	7,5			apples	outdoors	nonostensive	B	3	B1	ON	cardboard	2	right	front	0	A	A	10,64	10,8	0,985185185	1
444	Zeppelin	kune	m	7,5			apples	outdoors	nonostensive	B	4	B2	ON	cardboard	2	right	front	1	B	B	11,08	11,08	1	1
445	Zeppelin	kune	m	7,5			apples	outdoors	nonostensive	A	5	A3	ON	cardboard	2	right	front	1	A	A	9,36	10,72	0,873134328	1
446	Bessy	kune	f	8,5			apples	outdoors	ostensive	A	1	A1	NO	screens	2	right	back	1	A	B	7,52	9,4	0,8	0
447	Bessy	kune	f	8,5			apples	outdoors	ostensive	A	2	A2	NO	screens	2	right	back	1	A	A	7,16	8,12	0,881773399	0
448	Bessy	kune	f	8,5			apples	outdoors	ostensive	B	3	B1	NO	screens	2	right	back	1	B	B	8,44	8,44	1	0
449	Bessy	kune	f	8,5			apples	outdoors	ostensive	B	4	B2	NO	screens	2	right	back	0	A	A	8,48	8,48	1	0
450	Bessy	kune	f	8,5			apples	outdoors	ostensive	A	5	A3	NO	screens	2	right	back	1	A	A	8,12	8,12	1	0
451	Bruno	kune	m	7,5			apples	outdoors	nonostensive	A	1	A1	ON	cardboard	2	left	front	1	A	A	7,12	10,04	0,709163347	0
452	Bruno	kune	m	7,5			apples	outdoors	nonostensive	A	2	A2	ON	cardboard	2	left	front	1	A	A	10,32	10,32	1	0
453	Bruno	kune	m	7,5			apples	outdoors	nonostensive	B	3	B1	ON	cardboard	2	left	front	0	A	A	11,36	11,36	1	0
454	Bruno	kune	m	7,5			apples	outdoors	nonostensive	B	4	B2	ON	cardboard	2	left	front	0	A	A	9,76	10,72	0,910447761	0
455	Bruno	kune	m	7,5			apples	outdoors	nonostensive	A	5	A3	ON	cardboard	2	left	front	1	A	A	10,96	10,96	1	0
456	Zita	kune	f	7,5			apples	outdoors	ostensive	A	1	A1	NO	screens	2	left	back	1	A	A	7,08	8,56	0,827102804	7
457	Zita	kune	f	7,5			apples	outdoors	ostensive	A	2	A2	NO	screens	2	left	back	1	A	A	5,72	8,28	0,690821256	7
458	Zita	kune	f	7,5			apples	outdoors	ostensive	B	3	B1	NO	screens	2	left	back	0	A	A	8,44	9,36	0,901709402	7
459	Zita	kune	f	7,5			apples	outdoors	ostensive	B	4	B2	NO	screens	2	left	back	1	B	B	7,44	8,92	0,834080717	7
460	Zita	kune	f	7,5			apples	outdoors	ostensive	A	5	A3	NO	screens	2	left	back	0	B	B	7,16	8,04	0,890547264	7
461	Zacharias	kune	m	8,5			apples	outdoors	nonostensive	A	1	A1	ON	screens	2	right	front	1	A	A	1,4	10,68	0,131086142	1
462	Zacharias	kune	m	8,5			apples	outdoors	nonostensive	A	2	A2	ON	screens	2	right	front	1	A	A	4,68	10,8	0,433333333	1
463	Zacharias	kune	m	8,5			apples	outdoors	nonostensive	B	3	B1	ON	screens	2	right	front	1	B	B	9,24	11,04	0,836956522	1
464	Zacharias	kune	m	8,5			apples	outdoors	nonostensive	B	4	B2	ON	screens	2	right	front	1	B	B	4,8	10,56	0,454545455	1
465	Zacharias	kune	m	8,5			apples	outdoors	nonostensive	A	5	A3	ON	screens	2	right	front	0	B	B	7,68	10,2	0,752941176	1
466	Blume	kune	f	8,5			apples	outdoors	ostensive	A	1	A1	NO	cardboard	2	right	back	1	A	B	4,2	8,92	0,470852018	0
467	Blume	kune	f	8,5			apples	outdoors	ostensive	A	2	A2	NO	cardboard	2	right	back	1	A	A	6,48	8,44	0,767772512	0
468	Blume	kune	f	8,5			apples	outdoors	ostensive	B	3	B1	NO	cardboard	2	right	back	1	B	B	8,32	8,32	1	0
469	Blume	kune	f	8,5			apples	outdoors	ostensive	B	4	B2	NO	cardboard	2	right	back	1	B	B	8,12	8,12	1	0
470	Blume	kune	f	8,5			apples	outdoors	ostensive	A	5	A3	NO	cardboard	2	right	back	0	B	B	8,12	8,12	1	0
471	Sow775	commercial	f		10.06.2023		apples	indoors	nonostensive	A	1	A1	NO	cardboard	1	right	NA	1	A	A	3,68	7,84	0,469387755	2	long
472	Sow775	commercial	f		10.06.2023		apples	indoors	nonostensive	A	2	A2	NO	cardboard	1	right	NA	1	A	A	3,56	7,84	0,454081633	2	long
473	Sow775	commercial	f		10.06.2023		apples	indoors	nonostensive	B	3	B1	NO	cardboard	1	right	NA	0	A	A	1,28	8,08	0,158415842	2	long
474	Sow775	commercial	f		10.06.2023		apples	indoors	nonostensive	B	4	B2	NO	cardboard	1	right	NA	0	A	A	2,64	7,88	0,335025381	2	long
475	Sow775	commercial	f		10.06.2023		apples	indoors	nonostensive	A	5	A3	NO	cardboard	1	right	NA	0	B	B	2,28	7,8	0,292307692	2	long
476	Sow775	commercial	f		14.06.2023		apples	indoors	ostensive	A	1	A1	NO	screens	2	right	NA	NA	NA	NA	NA	NA	NA	NA	long
477	Sow775	commercial	f		14.06.2023		apples	indoors	ostensive	A	2	A2	NO	screens	2	right	NA	NA	NA	NA	NA	NA	NA	NA	long
478	Sow775	commercial	f		14.06.2023		apples	indoors	ostensive	B	3	B1	NO	screens	2	right	NA	NA	NA	NA	NA	NA	NA	NA	long
479	Sow775	commercial	f		14.06.2023		apples	indoors	ostensive	B	4	B2	NO	screens	2	right	NA	NA	NA	NA	NA	NA	NA	NA	long
480	Sow775	commercial	f		14.06.2023		apples	indoors	ostensive	A	5	A3	NO	screens	2	right	NA	NA	NA	NA	NA	NA	NA	NA	long
481	Flora	commercial	f		14.06.2023		apples	indoors	ostensive	A	1	A1	ON	screens	1	left	NA	1	A	A	5,16	8,36	0,61722488	1	long
482	Flora	commercial	f		14.06.2023		apples	indoors	ostensive	A	2	A2	ON	screens	1	left	NA	1	A	A	3,36	9,52	0,352941176	1	long
483	Flora	commercial	f		14.06.2023		apples	indoors	ostensive	B	3	B1	ON	screens	1	left	NA	0	A	A	7,84	8,76	0,894977169	1	long
484	Flora	commercial	f		14.06.2023		apples	indoors	ostensive	B	4	B2	ON	screens	1	left	NA	0	A	A	1,24	9,24	0,134199134	1	long
485	Flora	commercial	f		14.06.2023		apples	indoors	ostensive	A	5	A3	ON	screens	1	left	NA	1	A	A	2,08	7,68	0,270833333	1	long
486	Flora	commercial	f		NA		apples	indoors	nonostensive	A	1	A1	ON	cardboard	2	left	NA	NA	NA	NA	NA	NA	NA	NA	long
487	Flora	commercial	f		NA		apples	indoors	nonostensive	A	2	A2	ON	cardboard	2	left	NA	NA	NA	NA	NA	NA	NA	NA	long
488	Flora	commercial	f		NA		apples	indoors	nonostensive	B	3	B1	ON	cardboard	2	left	NA	NA	NA	NA	NA	NA	NA	NA	long
489	Flora	commercial	f		NA		apples	indoors	nonostensive	B	4	B2	ON	cardboard	2	left	NA	NA	NA	NA	NA	NA	NA	NA	long
490	Flora	commercial	f		NA		apples	indoors	nonostensive	A	5	A3	ON	cardboard	2	left	NA	NA	NA	NA	NA	NA	NA	NA	long
491	Sow897	commercial	f		14.06.2023		apples	indoors	nonostensive	A	1	A1	NO	screens	1	right	NA	1	A	A	2,16	10,48	0,20610687	2	long
492	Sow897	commercial	f		14.06.2023		apples	indoors	nonostensive	A	2	A2	NO	screens	1	right	NA	1	A	A	5,96	11	0,541818182	2	long
493	Sow897	commercial	f		14.06.2023		apples	indoors	nonostensive	B	3	B1	NO	screens	1	right	NA	0	A	A	2,2	10,72	0,205223881	2	long
494	Sow897	commercial	f		14.06.2023		apples	indoors	nonostensive	B	4	B2	NO	screens	1	right	NA	0	A	B	5,08	11,16	0,455197133	2	long
495	Sow897	commercial	f		14.06.2023		apples	indoors	nonostensive	A	5	A3	NO	screens	1	right	NA	1	A	A	4,92	10,64	0,462406015	2	long
496	Sow897	commercial	f		19.06.2023		apples	indoors	ostensive	A	1	A1	NO	cardboard	2	right	NA	1	A	A	2,4	8,44	0,28436019	0	long
497	Sow897	commercial	f		19.06.2023		apples	indoors	ostensive	A	2	A2	NO	cardboard	2	right	NA	1	A	A	2,52	8,36	0,301435407	0	long
498	Sow897	commercial	f		19.06.2023		apples	indoors	ostensive	B	3	B1	NO	cardboard	2	right	NA	0	A	A	0,68	9,12	0,074561404	0	long
499	Sow897	commercial	f		19.06.2023		apples	indoors	ostensive	B	4	B2	NO	cardboard	2	right	NA	0	A	NA	1	8,4	0,119047619	0	long
500	Sow897	commercial	f		19.06.2023		apples	indoors	ostensive	A	5	A3	NO	cardboard	2	right	NA	0	B	B	2,92	8,44	0,345971564	0	long
501	Sow878	commercial	f		14.06.2023		apples	indoors	nonostensive	A	1	A1	NO	cardboard	1	left	NA	1	A	A	2,16	10,84	0,199261993	0	long
502	Sow878	commercial	f		14.06.2023		apples	indoors	nonostensive	A	2	A2	NO	cardboard	1	left	NA	1	A	A	0	10,12	0	0	long
503	Sow878	commercial	f		14.06.2023		apples	indoors	nonostensive	B	3	B1	NO	cardboard	1	left	NA	1	B	B	4,92	10,96	0,448905109	0	long
504	Sow878	commercial	f		14.06.2023		apples	indoors	nonostensive	B	4	B2	NO	cardboard	1	left	NA	1	B	B	0	11,68	0	0	long
505	Sow878	commercial	f		14.06.2023		apples	indoors	nonostensive	A	5	A3	NO	cardboard	1	left	NA	0	B	A	1,72	10,92	0,157509158	0	long
506	Sow878	commercial	f		19.06.2023		apples	indoors	ostensive	A	1	A1	NO	screens	2	left	NA	1	A	NA	5,08	8,28	0,61352657	2	long
507	Sow878	commercial	f		19.06.2023		apples	indoors	ostensive	A	2	A2	NO	screens	2	left	NA	1	A	A	3	8,24	0,36407767	2	long
508	Sow878	commercial	f		19.06.2023		apples	indoors	ostensive	B	3	B1	NO	screens	2	left	NA	1	B	B	4,12	8,84	0,466063348	2	long
509	Sow878	commercial	f		19.06.2023		apples	indoors	ostensive	B	4	B2	NO	screens	2	left	NA	1	B	NA	2,28	8,24	0,276699029	2	long
510	Sow878	commercial	f		19.06.2023		apples	indoors	ostensive	A	5	A3	NO	screens	2	left	NA	0	B	NA	5,28	7,84	0,673469388	2	long
511	Sow768	commercial	f		06.06.2023		apples	indoors	nonostensive	A	1	A1	NO	screens	1	left	NA	1	A	A	5,16	10,56	0,488636364	2	long
512	Sow768	commercial	f		06.06.2023		apples	indoors	nonostensive	A	2	A2	NO	screens	1	left	NA	1	A	A	3,04	10,64	0,285714286	2	long
513	Sow768	commercial	f		06.06.2023		apples	indoors	nonostensive	B	3	B1	NO	screens	1	left	NA	1	B	A	4,12	11,84	0,347972973	2	long
514	Sow768	commercial	f		06.06.2023		apples	indoors	nonostensive	B	4	B2	NO	screens	1	left	NA	0	A	A	4,36	11,6	0,375862069	2	long
515	Sow768	commercial	f		06.06.2023		apples	indoors	nonostensive	A	5	A3	NO	screens	1	left	NA	0	B	B	5,28	11,36	0,464788732	2	long
516	Sow768	commercial	f		14.06.2023		apples	indoors	ostensive	A	1	A1	NO	cardboard	2	left	NA	1	A	A	0,8	8,28	0,096618357	0	long
517	Sow768	commercial	f		14.06.2023		apples	indoors	ostensive	A	2	A2	NO	cardboard	2	left	NA	1	A	A	2,84	8,76	0,324200913	0	long
518	Sow768	commercial	f		14.06.2023		apples	indoors	ostensive	B	3	B1	NO	cardboard	2	left	NA	0	A	A	1,96	9,16	0,213973799	0	long
519	Sow768	commercial	f		14.06.2023		apples	indoors	ostensive	B	4	B2	NO	cardboard	2	left	NA	0	A	A	1,08	9	0,12	0	long
520	Sow768	commercial	f		14.06.2023		apples	indoors	ostensive	A	5	A3	NO	cardboard	2	left	NA	1	A	A	0,72	8,6	0,08372093	0	long
