# Supplementary material for: Human ostension enhances attentiveness but not performance in domestic pigs
Source: Sci Rep. 2025 May 9;15:16161. doi: 10.1038/s41598-025-00511-7 (PMC12064724; doi:10.1038/s41598-025-00511-7)
Supplement: Supplementary file 6 — Supplementary Material 6 [file 41598_2025_511_MOESM6_ESM.zip › Raw data/Detour.CSV]

Observation	Subject	Group	Sex	Age	Day	Time	Food	Environment	Condition	Trial Type	SessionNumber	Trial Number	ConditionOrder	Setup	Latency	Attentiveness	Demonstration_duration	Attentiveness_relative	Success	SideSuccess	Latency_nodemo_average
1	Pilo	companion	m	5	05.10.2022	15:00	dogfood	outdoors	ostensive	nodemo	1	1	ON	mirrorJ	60	NA	NA	NA	0	NA	NA
2	Pilo	companion	m	5	05.10.2022	15:00	dogfood	outdoors	ostensive	nodemo	1	2	ON	mirrorJ	60	NA	NA	NA	0	NA	NA
3	Pilo	companion	m	5	05.10.2022	15:00	dogfood	outdoors	ostensive	nodemo	1	3	ON	mirrorJ	60	NA	NA	NA	0	NA	NA
4	Pilo	companion	m	5	05.10.2022	15:00	dogfood	outdoors	ostensive	demo	1	4	ON	mirrorJ	60	9,72	11,36	0,855633803	0	NA	60
5	Pilo	companion	m	5	05.10.2022	15:00	dogfood	outdoors	ostensive	demo	1	5	ON	mirrorJ	60	10,6	10,6	1	0	NA	60
6	Pilo	companion	m	5	05.10.2022	15:00	dogfood	outdoors	ostensive	demo	1	6	ON	mirrorJ	60	9,68	11,24	0,861209964	0	NA	60
7	Borsó	companion	m	5	06.10.2022	09:00	apples	outdoors	nonostensive	nodemo	1	1	NO	J	60	NA	NA	NA	0	NA	NA
8	Borsó	companion	m	5	06.10.2022	09:00	apples	outdoors	nonostensive	nodemo	1	2	NO	J	60	NA	NA	NA	0	NA	NA
9	Borsó	companion	m	5	06.10.2022	09:00	apples	outdoors	nonostensive	nodemo	1	3	NO	J	60	NA	NA	NA	0	NA	NA
10	Borsó	companion	m	5	06.10.2022	09:00	apples	outdoors	nonostensive	demo	1	4	NO	J	60	3,68	13,4	0,274626866	0	NA	60
11	Borsó	companion	m	5	06.10.2022	09:00	apples	outdoors	nonostensive	demo	1	5	NO	J	23,6	5,92	14,36	0,412256267	1	right	60
12	Borsó	companion	m	5	06.10.2022	09:00	apples	outdoors	nonostensive	demo	1	6	NO	J	60	11,84	13,88	0,853025937	0	NA	60
13	Meaty	companion	m	4	08.10.2022	10:00	apples	outdoors	nonostensive	nodemo	1	1	NO	mirrorJ	60	NA	NA	NA	0	NA	NA
14	Meaty	companion	m	4	08.10.2022	10:00	apples	outdoors	nonostensive	nodemo	1	2	NO	mirrorJ	60	NA	NA	NA	0	NA	NA
15	Meaty	companion	m	4	08.10.2022	10:00	apples	outdoors	nonostensive	nodemo	1	3	NO	mirrorJ	60	NA	NA	NA	0	NA	NA
16	Meaty	companion	m	4	08.10.2022	10:00	apples	outdoors	nonostensive	demo	1	4	NO	mirrorJ	60	12,76	14,48	0,88121547	0	NA	60
17	Meaty	companion	m	4	08.10.2022	10:00	apples	outdoors	nonostensive	demo	1	5	NO	mirrorJ	60	14	14,44	0,969529086	0	NA	60
18	Meaty	companion	m	4	08.10.2022	10:00	apples	outdoors	nonostensive	demo	1	6	NO	mirrorJ	60	12,32	13,84	0,89017341	0	NA	60
19	Töpi	companion	f	5	11.10.2022	17:00	apples, carrots	outdoors	ostensive	nodemo	1	1	ON	J	60	NA	NA	NA	0	NA	NA
20	Töpi	companion	f	5	11.10.2022	17:00	apples, carrots	outdoors	ostensive	nodemo	1	2	ON	J	60	NA	NA	NA	0	NA	NA
21	Töpi	companion	f	5	11.10.2022	17:00	apples, carrots	outdoors	ostensive	nodemo	1	3	ON	J	60	NA	NA	NA	0	NA	NA
22	Töpi	companion	f	5	11.10.2022	17:00	apples, carrots	outdoors	ostensive	demo	1	4	ON	J	60	10,2	10,56	0,965909091	0	NA	60
23	Töpi	companion	f	5	11.10.2022	17:00	apples, carrots	outdoors	ostensive	demo	1	5	ON	J	60	7,52	11,28	0,666666667	0	NA	60
24	Töpi	companion	f	5	11.10.2022	17:00	apples, carrots	outdoors	ostensive	demo	1	6	ON	J	60	6,44	12,68	0,507886435	0	NA	60
25	Pilo	companion	m	5	12.10.2022	10:00	dogfood	outdoors	nonostensive	nodemo	2	1	ON	J	60	NA	NA	NA	0	NA	NA
26	Pilo	companion	m	5	12.10.2022	10:00	dogfood	outdoors	nonostensive	nodemo	2	2	ON	J	60	NA	NA	NA	0	NA	NA
27	Pilo	companion	m	5	12.10.2022	10:00	dogfood	outdoors	nonostensive	nodemo	2	3	ON	J	60	NA	NA	NA	0	NA	NA
28	Pilo	companion	m	5	12.10.2022	10:00	dogfood	outdoors	nonostensive	demo	2	4	ON	J	60	4,12	13,52	0,304733728	0	NA	60
29	Pilo	companion	m	5	12.10.2022	10:00	dogfood	outdoors	nonostensive	demo	2	5	ON	J	60	4,52	13,04	0,346625767	0	NA	60
30	Pilo	companion	m	5	12.10.2022	10:00	dogfood	outdoors	nonostensive	demo	2	6	ON	J	60	6,6	12,12	0,544554455	0	NA	60
31	Bambi	companion	f	4	14.10.2022	08:30	potatoes	outdoors	nonostensive	nodemo	1	1	NO	mirrorJ	60	NA	NA	NA	0	NA	NA
32	Bambi	companion	f	4	14.10.2022	08:30	potatoes	outdoors	nonostensive	nodemo	1	2	NO	mirrorJ	60	NA	NA	NA	0	NA	NA
33	Bambi	companion	f	4	14.10.2022	08:30	potatoes	outdoors	nonostensive	nodemo	1	3	NO	mirrorJ	60	NA	NA	NA	0	NA	NA
34	Bambi	companion	f	4	14.10.2022	08:30	potatoes	outdoors	nonostensive	demo	1	4	NO	mirrorJ	60	3,88	12,2	0,318032787	0	NA	60
35	Bambi	companion	f	4	14.10.2022	08:30	potatoes	outdoors	nonostensive	demo	1	5	NO	mirrorJ	60	13,24	13,24	1	0	NA	60
36	Bambi	companion	f	4	14.10.2022	08:30	potatoes	outdoors	nonostensive	demo	1	6	NO	mirrorJ	60	9,8	12,92	0,758513932	0	NA	60
37	Borsó	companion	m	5	14.10.2022	16:00	apples	outdoors	ostensive	nodemo	2	1	NO	mirrorJ	60	NA	NA	NA	0		NA
38	Borsó	companion	m	5	14.10.2022	16:00	apples	outdoors	ostensive	nodemo	2	2	NO	mirrorJ	23,08	NA	NA	NA	1		NA
39	Borsó	companion	m	5	14.10.2022	16:00	apples	outdoors	ostensive	nodemo	2	3	NO	mirrorJ	19,68	NA	NA	NA	1		NA
40	Borsó	companion	m	5	14.10.2022	16:00	apples	outdoors	ostensive	demo	2	4	NO	mirrorJ	15,36	5	10,04	0,498007968	1		34,25333333
41	Borsó	companion	m	5	14.10.2022	16:00	apples	outdoors	ostensive	demo	2	5	NO	mirrorJ	48,4	5,44	10,08	0,53968254	1		34,25333333
42	Borsó	companion	m	5	14.10.2022	16:00	apples	outdoors	ostensive	demo	2	6	NO	mirrorJ	34,8	5,96	9,84	0,605691057	1		34,25333333
43	Meaty	companion	m	4	15.10.2022	10:00	apples	outdoors	ostensive	nodemo	2	1	NO	J	60	NA	NA	NA	0	NA	NA
44	Meaty	companion	m	4	15.10.2022	11:00	apples	outdoors	ostensive	nodemo	2	2	NO	J	60	NA	NA	NA	0	NA	NA
45	Meaty	companion	m	4	15.10.2022	12:00	apples	outdoors	ostensive	nodemo	2	3	NO	J	60	NA	NA	NA	0	NA	NA
46	Meaty	companion	m	4	15.10.2022	13:00	apples	outdoors	ostensive	demo	2	4	NO	J	60	4,8	10,36	0,463320463	0	NA	60
47	Meaty	companion	m	4	15.10.2022	14:00	apples	outdoors	ostensive	demo	2	5	NO	J	60	6,28	10,04	0,625498008	0	NA	60
48	Meaty	companion	m	4	15.10.2022	15:00	apples	outdoors	ostensive	demo	2	6	NO	J	60	8,56	12,08	0,708609272	0	NA	60
49	Töpi	companion	f	5	19.10.2022	10:00	apples, carrots	outdoors	nonostensive	nodemo	2	1	ON	mirrorJ	21,56	NA	NA	NA	1		NA
50	Töpi	companion	f	5	19.10.2022	10:00	apples, carrots	outdoors	nonostensive	nodemo	2	2	ON	mirrorJ	52,96	NA	NA	NA	1		NA
51	Töpi	companion	f	5	19.10.2022	10:00	apples, carrots	outdoors	nonostensive	nodemo	2	3	ON	mirrorJ	15,28	NA	NA	NA	1		NA
52	Töpi	companion	f	5	19.10.2022	10:00	apples, carrots	outdoors	nonostensive	demo	2	4	ON	mirrorJ	32,28	11,08	13,2	0,839393939	1		29,93333333
53	Töpi	companion	f	5	19.10.2022	10:00	apples, carrots	outdoors	nonostensive	demo	2	5	ON	mirrorJ	18,24	6,24	12,6	0,495238095	1		29,93333333
54	Töpi	companion	f	5	19.10.2022	10:00	apples, carrots	outdoors	nonostensive	demo	2	6	ON	mirrorJ	13	10,44	12,72	0,820754717	1		29,93333333
55	Bambi	companion	f	4	21.10.2022	09:00	potatoes	outdoors	ostensive	nodemo	2	1	NO	J	60	NA	NA	NA	0	NA	NA
56	Bambi	companion	f	4	21.10.2022	09:00	potatoes	outdoors	ostensive	nodemo	2	2	NO	J	60	NA	NA	NA	0	NA	NA
57	Bambi	companion	f	4	21.10.2022	09:00	potatoes	outdoors	ostensive	nodemo	2	3	NO	J	60	NA	NA	NA	0	NA	NA
58	Bambi	companion	f	4	21.10.2022	09:00	potatoes	outdoors	ostensive	demo	2	4	NO	J	60	10,2	11,16	0,913978495	0	NA	60
59	Bambi	companion	f	4	21.10.2022	09:00	potatoes	outdoors	ostensive	demo	2	5	NO	J	60	9,48	11,76	0,806122449	0	NA	60
60	Bambi	companion	f	4	21.10.2022	09:00	potatoes	outdoors	ostensive	demo	2	6	NO	J	60	9,36	12,12	0,772277228	0	NA	60
61	Sári	companion	f	4	23.10.2022	16:00	apples, raisins, bananas, cheese	outdoors	ostensive	nodemo	1	1	ON	mirrorJ	60	NA	NA	NA	0	NA	NA
62	Sári	companion	f	4	23.10.2022	16:00	apples, raisins, bananas, cheese	outdoors	ostensive	nodemo	1	2	ON	mirrorJ	60	NA	NA	NA	0	NA	NA
63	Sári	companion	f	4	23.10.2022	16:00	apples, raisins, bananas, cheese	outdoors	ostensive	nodemo	1	3	ON	mirrorJ	60	NA	NA	NA	0	NA	NA
64	Sári	companion	f	4	23.10.2022	16:00	apples, raisins, bananas, cheese	outdoors	ostensive	demo	1	4	ON	mirrorJ	60	12,84	16,12	0,796526055	0	NA	60
65	Sári	companion	f	4	23.10.2022	16:00	apples, raisins, bananas, cheese	outdoors	ostensive	demo	1	5	ON	mirrorJ	60	11,28	13,4	0,841791045	0	NA	60
66	Sári	companion	f	4	23.10.2022	16:00	apples, raisins, bananas, cheese	outdoors	ostensive	demo	1	6	ON	mirrorJ	60	12,08	13,52	0,893491124	0	NA	60
67	Sári	companion	f	4	30.10.2022	14:00	apples, raisins, bananas, cheese	outdoors	nonostensive	nodemo	2	1	ON	J	60	NA	NA	NA	0	NA	NA
68	Sári	companion	f	4	30.10.2022	14:00	apples, raisins, bananas, cheese	outdoors	nonostensive	nodemo	2	2	ON	J	60	NA	NA	NA	0	NA	NA
69	Sári	companion	f	4	30.10.2022	14:00	apples, raisins, bananas, cheese	outdoors	nonostensive	nodemo	2	3	ON	J	60	NA	NA	NA	0	NA	NA
70	Sári	companion	f	4	30.10.2022	14:00	apples, raisins, bananas, cheese	outdoors	nonostensive	demo	2	4	ON	J	60	10,12	13,92	0,727011494	0	NA	60
71	Sári	companion	f	4	30.10.2022	14:00	apples, raisins, bananas, cheese	outdoors	nonostensive	demo	2	5	ON	J	60	4,96	13,12	0,37804878	0	NA	60
72	Sári	companion	f	4	30.10.2022	14:00	apples, raisins, bananas, cheese	outdoors	nonostensive	demo	2	6	ON	J	60	9,96	13,96	0,713467049	0	NA	60
73	Lajos	companion	m	4	21.12.2022	14:00	apples	outdoors	nonostensive	nodemo	1	1	NO	mirrorJ	60	NA	NA	NA	0	NA	NA
74	Lajos	companion	m	4	21.12.2022	14:00	apples	outdoors	nonostensive	nodemo	1	2	NO	mirrorJ	56,24	NA	NA	NA	1		NA
75	Lajos	companion	m	4	21.12.2022	14:00	apples	outdoors	nonostensive	nodemo	1	3	NO	mirrorJ	60	NA	NA	NA	0	NA	NA
76	Lajos	companion	m	4	21.12.2022	14:00	apples	outdoors	nonostensive	demo	1	4	NO	mirrorJ	60	5,28	11,84	0,445945946	0	NA	58,74666667
77	Lajos	companion	m	4	21.12.2022	14:00	apples	outdoors	nonostensive	demo	1	5	NO	mirrorJ	60	8,84	12,4	0,712903226	0	NA	58,74666667
78	Lajos	companion	m	4	21.12.2022	14:00	apples	outdoors	nonostensive	demo	1	6	NO	mirrorJ	60	3,4	12,64	0,268987342	0	NA	58,74666667
79	Lajos	companion	m	4	11.01.2023	14:00	apples	outdoors	ostensive	nodemo	2	1	NO	J	60	NA	NA	NA	0	NA	NA
80	Lajos	companion	m	4	11.01.2023	14:00	apples	outdoors	ostensive	nodemo	2	2	NO	J	60	NA	NA	NA	0	NA	NA
81	Lajos	companion	m	4	11.01.2023	14:00	apples	outdoors	ostensive	nodemo	2	3	NO	J	60	NA	NA	NA	0	NA	NA
82	Lajos	companion	m	4	11.01.2023	14:00	apples	outdoors	ostensive	demo	2	4	NO	J	60	9	12,08	0,745033113	0	NA	60
83	Lajos	companion	m	4	11.01.2023	14:00	apples	outdoors	ostensive	demo	2	5	NO	J	40,4	5,48	11,52	0,475694444	1	left	60
84	Lajos	companion	m	4	11.01.2023	14:00	apples	outdoors	ostensive	demo	2	6	NO	J	60	4,6	11	0,418181818	0	NA	60
85	Sow833	commercial	f	1,5	31.03.2023	09:00	apples	indoors	ostensive	nodemo	1	1	ON	mirrorJ	23,64	NA	NA	NA	1	right	NA
86	Sow833	commercial	f	1,5	31.03.2023	09:00	apples	indoors	ostensive	nodemo	1	2	ON	mirrorJ	60	NA	NA	NA	0	NA	NA
87	Sow833	commercial	f	1,5	31.03.2023	09:00	apples	indoors	ostensive	nodemo	1	3	ON	mirrorJ	46,16	NA	NA	NA	1	right	NA
88	Sow833	commercial	f	1,5	31.03.2023	09:00	apples	indoors	ostensive	demo	1	4	ON	mirrorJ	60	6,32	13,44	0,470238095	0	NA	43,26666667
89	Sow833	commercial	f	1,5	31.03.2023	09:00	apples	indoors	ostensive	demo	1	5	ON	mirrorJ	60	3,6	11,52	0,3125	0	NA	43,26666667
90	Sow833	commercial	f	1,5	31.03.2023	09:00	apples	indoors	ostensive	demo	1	6	ON	mirrorJ	60	5,92	13,08	0,452599388	0	NA	43,26666667
91	Sow805	commercial	f	2	31.03.2023	13:00	apples	indoors	nonostensive	nodemo	1	1	NO	J	23,28	NA	NA	NA	1	left	NA
92	Sow805	commercial	f	2	31.03.2023	13:00	apples	indoors	nonostensive	nodemo	1	2	NO	J	60	NA	NA	NA	0	NA	NA
93	Sow805	commercial	f	2	31.03.2023	13:00	apples	indoors	nonostensive	nodemo	1	3	NO	J	60	NA	NA	NA	0	NA	NA
94	Sow805	commercial	f	2	31.03.2023	13:00	apples	indoors	nonostensive	demo	1	4	NO	J	44,8	7,16	12,44	0,575562701	1	right	47,76
95	Sow805	commercial	f	2	31.03.2023	13:00	apples	indoors	nonostensive	demo	1	5	NO	J	60	2,68	13,08	0,204892966	0	NA	47,76
96	Sow805	commercial	f	2	31.03.2023	13:00	apples	indoors	nonostensive	demo	1	6	NO	J	58,28	3,44	12,24	0,281045752	1	right	47,76
97	Sow847	commercial	f	1,5	31.03.2023	16:00	apples	indoors	ostensive	nodemo	1	1	ON	J	60	NA	NA	NA	0	NA	NA
98	Sow847	commercial	f	1,5	31.03.2023	16:00	apples	indoors	ostensive	nodemo	1	2	ON	J	60	NA	NA	NA	0	NA	NA
99	Sow847	commercial	f	1,5	31.03.2023	16:00	apples	indoors	ostensive	nodemo	1	3	ON	J	60	NA	NA	NA	0	NA	NA
100	Sow847	commercial	f	1,5	31.03.2023	16:00	apples	indoors	ostensive	demo	1	4	ON	J	60	4,04	12,36	0,326860841	0	NA	60
101	Sow847	commercial	f	1,5	31.03.2023	16:00	apples	indoors	ostensive	demo	1	5	ON	J	60	3,16	11,72	0,269624573	0	NA	60
102	Sow847	commercial	f	1,5	31.03.2023	16:00	apples	indoors	ostensive	demo	1	6	ON	J	60	3,96	12,08	0,32781457	0	NA	60
103	Sow841	commercial	f	1,5	31.03.2023	17:00	apples	indoors	ostensive	nodemo	1	1	ON	J	60	NA	NA	NA	0	NA	NA
104	Sow841	commercial	f	1,5	31.03.2023	17:00	apples	indoors	ostensive	nodemo	1	2	ON	J	60	NA	NA	NA	0	NA	NA
105	Sow841	commercial	f	1,5	31.03.2023	17:00	apples	indoors	ostensive	nodemo	1	3	ON	J	60	NA	NA	NA	0	NA	NA
106	Sow841	commercial	f	1,5	31.03.2023	17:00	apples	indoors	ostensive	demo	1	4	ON	J	60	5,6	12,64	0,443037975	0	NA	60
107	Sow841	commercial	f	1,5	31.03.2023	17:00	apples	indoors	ostensive	demo	1	5	ON	J	60	5,4	11,84	0,456081081	0	NA	60
108	Sow841	commercial	f	1,5	31.03.2023	17:00	apples	indoors	ostensive	demo	1	6	ON	J	60	3,96	12,08	0,32781457	0	NA	60
109	Sow805	commercial	f	2	04.04.2023	09:00	apples	indoors	ostensive	nodemo	2	1	NO	mirrorJ	60	NA	NA	NA	0	NA	NA
110	Sow805	commercial	f	2	04.04.2023	09:00	apples	indoors	ostensive	nodemo	2	2	NO	mirrorJ	57,04	NA	NA	NA	1	left	NA
111	Sow805	commercial	f	2	04.04.2023	09:00	apples	indoors	ostensive	nodemo	2	3	NO	mirrorJ	41,68	NA	NA	NA	1	left	NA
112	Sow805	commercial	f	2	04.04.2023	09:00	apples	indoors	ostensive	demo	2	4	NO	mirrorJ	60	6,04	13	0,464615385	0	NA	52,90666667
113	Sow805	commercial	f	2	04.04.2023	09:00	apples	indoors	ostensive	demo	2	5	NO	mirrorJ	60	0,36	11,96	0,030100334	0	NA	60
114	Sow805	commercial	f	2	04.04.2023	09:00	apples	indoors	ostensive	demo	2	6	NO	mirrorJ	54	2,92	11,4	0,256140351	1	right	52,90666667
115	Sow801	commercial	f	2	04.04.2023	10:00	apples	indoors	ostensive	nodemo	1	1	ON	mirrorJ	60	NA	NA	NA	0	NA	NA
116	Sow801	commercial	f	2	04.04.2023	10:00	apples	indoors	ostensive	nodemo	1	2	ON	mirrorJ	60	NA	NA	NA	0	NA	NA
117	Sow801	commercial	f	2	04.04.2023	10:00	apples	indoors	ostensive	nodemo	1	3	ON	mirrorJ	60	NA	NA	NA	0	NA	NA
118	Sow801	commercial	f	2	04.04.2023	10:00	apples	indoors	ostensive	demo	1	4	ON	mirrorJ	60	2,76	12,92	0,213622291	0	NA	60
119	Sow801	commercial	f	2	04.04.2023	10:00	apples	indoors	ostensive	demo	1	5	ON	mirrorJ	60	1,32	12,88	0,102484472	0	NA	60
120	Sow801	commercial	f	2	04.04.2023	10:00	apples	indoors	ostensive	demo	1	6	ON	mirrorJ	60	3,36	14,36	0,233983287	0	NA	60
121	Sow847	commercial	f	1,5	04.04.2023	11:00	apples	indoors	nonostensive	nodemo	2	1	ON	mirrorJ	60	NA	NA	NA	0	NA	NA
122	Sow847	commercial	f	1,5	04.04.2023	11:00	apples	indoors	nonostensive	nodemo	2	2	ON	mirrorJ	60	NA	NA	NA	0	NA	NA
123	Sow847	commercial	f	1,5	04.04.2023	11:00	apples	indoors	nonostensive	nodemo	2	3	ON	mirrorJ	60	NA	NA	NA	0	NA	NA
124	Sow847	commercial	f	1,5	04.04.2023	11:00	apples	indoors	nonostensive	demo	2	4	ON	mirrorJ	60	0,68	13,52	0,050295858	0	NA	60
125	Sow847	commercial	f	1,5	04.04.2023	11:00	apples	indoors	nonostensive	demo	2	5	ON	mirrorJ	60	3,84	14,36	0,267409471	0	NA	60
126	Sow847	commercial	f	1,5	04.04.2023	11:00	apples	indoors	nonostensive	demo	2	6	ON	mirrorJ	60	4,12	15,16	0,27176781	0	NA	60	sow lying down
127	Sow842	commercial	f	1,5	04.04.2023	12:00	apples	indoors	nonostensive	nodemo	1	1	NO	mirrorJ	60	NA	NA	NA	0	NA	NA
128	Sow842	commercial	f	1,5	04.04.2023	12:00	apples	indoors	nonostensive	nodemo	1	2	NO	mirrorJ	60	NA	NA	NA	0	NA	NA
129	Sow842	commercial	f	1,5	04.04.2023	12:00	apples	indoors	nonostensive	nodemo	1	3	NO	mirrorJ	60	NA	NA	NA	0	NA	NA
130	Sow842	commercial	f	1,5	04.04.2023	12:00	apples	indoors	nonostensive	demo	1	4	NO	mirrorJ	60	4,32	13	0,332307692	0	NA	60
131	Sow842	commercial	f	1,5	04.04.2023	12:00	apples	indoors	nonostensive	demo	1	5	NO	mirrorJ	60	6,48	14,12	0,458923513	0	NA	60
132	Sow842	commercial	f	1,5	04.04.2023	12:00	apples	indoors	nonostensive	demo	1	6	NO	mirrorJ	60	6,32	12,84	0,492211838	0	NA	60
133	Sow841	commercial	f	1,5	04.04.2023	13:00	apples	indoors	nonostensive	nodemo	2	1	ON	mirrorJ	25,88	NA	NA	NA	1	right	NA
134	Sow841	commercial	f	1,5	04.04.2023	13:00	apples	indoors	nonostensive	nodemo	2	2	ON	mirrorJ	60	NA	NA	NA	0	NA	NA
135	Sow841	commercial	f	1,5	04.04.2023	13:00	apples	indoors	nonostensive	nodemo	2	3	ON	mirrorJ	49,8	NA	NA	NA	1	left	NA
136	Sow841	commercial	f	1,5	04.04.2023	13:00	apples	indoors	nonostensive	demo	2	4	ON	mirrorJ	60	1,8	13,48	0,133531157	0	NA	45,22666667
137	Sow841	commercial	f	1,5	04.04.2023	13:00	apples	indoors	nonostensive	demo	2	5	ON	mirrorJ	24,44	1,76	13,76	0,127906977	1	right	45,22666667
138	Sow841	commercial	f	1,5	04.04.2023	13:00	apples	indoors	nonostensive	demo	2	6	ON	mirrorJ	60	2,28	13,32	0,171171171	0	NA	45,22666667
139	Sow842	commercial	f	1,5	16:04.2023	09:00	apples	indoors	ostensive	nodemo	2	1	NO	mirrorJ	60	NA	NA	NA	0	NA	NA
140	Sow842	commercial	f	1,5	16:04.2023	09:00	apples	indoors	ostensive	nodemo	2	2	NO	mirrorJ	60	NA	NA	NA	0	NA	NA
141	Sow842	commercial	f	1,5	16:04.2023	09:00	apples	indoors	ostensive	nodemo	2	3	NO	mirrorJ	60	NA	NA	NA	0	NA	NA
142	Sow842	commercial	f	1,5	16:04.2023	09:00	apples	indoors	ostensive	demo	2	4	NO	mirrorJ	60	10,04	13,48	0,744807122	0	NA	60
143	Sow842	commercial	f	1,5	16:04.2023	09:00	apples	indoors	ostensive	demo	2	5	NO	mirrorJ	60	8,28	14,32	0,578212291	0	NA	60
144	Sow842	commercial	f	1,5	16:04.2023	09:00	apples	indoors	ostensive	demo	2	6	NO	mirrorJ	60	10,4	12,52	0,830670927	0	NA	60
145	Sow801	commercial	f	2	02.06.2023	10:00	apples	indoors	nonostensive	nodemo	2	1	ON	J	60	NA	NA	NA	0	NA	NA
146	Sow801	commercial	f	2	02.06.2023	10:00	apples	indoors	nonostensive	nodemo	2	2	ON	J	60	NA	NA	NA	0	NA	NA
147	Sow801	commercial	f	2	02.06.2023	10:00	apples	indoors	nonostensive	nodemo	2	3	ON	J	60	NA	NA	NA	0	NA	NA
148	Sow801	commercial	f	2	02.06.2023	10:00	apples	indoors	nonostensive	demo	2	4	ON	J	60	2,92	13,8	0,211594203	0	NA	60
149	Sow801	commercial	f	2	02.06.2023	10:00	apples	indoors	nonostensive	demo	2	5	ON	J	60	5,24	13,76	0,380813953	0	NA	60
150	Sow801	commercial	f	2	02.06.2023	10:00	apples	indoors	nonostensive	demo	2	6	ON	J	60	10,72	13,92	0,770114943	0	NA	60
151	Sow833	commercial	f	1,5	07.05.2023		apples	indoors	nonostensive	nodemo	2	1	ON	J	35,2	NA	NA	NA	1	right	NA
152	Sow833	commercial	f	1,5	07.05.2023		apples	indoors	nonostensive	nodemo	2	2	ON	J	60	NA	NA	NA	0	NA	NA
153	Sow833	commercial	f	1,5	07.05.2023		apples	indoors	nonostensive	nodemo	2	3	ON	J	60	NA	NA	NA	0	NA	NA
154	Sow833	commercial	f	1,5	07.05.2023		apples	indoors	nonostensive	demo	2	4	ON	J	60	4,44	14,52	0,305785124	0	NA	51,73333333
155	Sow833	commercial	f	1,5	07.05.2023		apples	indoors	nonostensive	demo	2	5	ON	J	60	4,4	15,32	0,287206266	0	NA	51,73333333
156	Sow833	commercial	f	1,5	07.05.2023		apples	indoors	nonostensive	demo	2	6	ON	J	60	4,4	12,08	0,364238411	0	NA	51,73333333
157	Sow832	commercial	f	1,5	11.05.2023		apples	indoors	nonostensive	nodemo	1	1	NO	mirrorJ	60	NA	NA	NA	0	NA	NA
158	Sow832	commercial	f	1,5	11.05.2023		apples	indoors	nonostensive	nodemo	1	2	NO	mirrorJ	60	NA	NA	NA	0	NA	NA
159	Sow832	commercial	f	1,5	11.05.2023		apples	indoors	nonostensive	nodemo	1	3	NO	mirrorJ	60	NA	NA	NA	0	NA	NA
160	Sow832	commercial	f	1,5	11.05.2023		apples	indoors	nonostensive	demo	1	4	NO	mirrorJ	60	0,64	14,68	0,04359673	0	NA	60
161	Sow832	commercial	f	1,5	11.05.2023		apples	indoors	nonostensive	demo	1	5	NO	mirrorJ	60	1,6	14,28	0,112044818	0	NA	60
162	Sow832	commercial	f	1,5	11.05.2023		apples	indoors	nonostensive	demo	1	6	NO	mirrorJ	NA	4,08	14,36	0,284122563	NA	NA	60	creative solution -> lifted the fence over the bowl
163	Sow794	commercial	f	2	16.05.2023		apples	indoors	nonostensive	nodemo	1	1	NO	mirrorJ	60	NA	NA	NA	0	NA	NA
164	Sow794	commercial	f	2	16.05.2023		apples	indoors	nonostensive	nodemo	1	2	NO	mirrorJ	60	NA	NA	NA	0	NA	NA
165	Sow794	commercial	f	2	16.05.2023		apples	indoors	nonostensive	nodemo	1	3	NO	mirrorJ	60	NA	NA	NA	0	NA	NA
166	Sow794	commercial	f	2	16.05.2023		apples	indoors	nonostensive	demo	1	4	NO	mirrorJ	60	2,36	13,68	0,17251462	0	NA	60
167	Sow794	commercial	f	2	16.05.2023		apples	indoors	nonostensive	demo	1	5	NO	mirrorJ	60	3,44	14,92	0,230563003	0	NA	60
168	Sow794	commercial	f	2	16.05.2023		apples	indoors	nonostensive	demo	1	6	NO	mirrorJ	60	2,2	14,68	0,14986376	0	NA	60
169	Sow832	commercial	f	1,5	16.05.2023		apples	indoors	ostensive	nodemo	2	1	NO	J	35,36	NA	NA	NA	1	left	NA
170	Sow832	commercial	f	1,5	16.05.2023		apples	indoors	ostensive	nodemo	2	2	NO	J	60	NA	NA	NA	0	NA	NA
171	Sow832	commercial	f	1,5	16.05.2023		apples	indoors	ostensive	nodemo	2	3	NO	J	58,52	NA	NA	NA	1	left	NA
172	Sow832	commercial	f	1,5	16.05.2023		apples	indoors	ostensive	demo	2	4	NO	J	21	2,8	12,48	0,224358974	1	left	51,29333333
173	Sow832	commercial	f	1,5	16.05.2023		apples	indoors	ostensive	demo	2	5	NO	J	46,44	1,52	12,2	0,124590164	1	right	51,29333333
174	Sow832	commercial	f	1,5	16.05.2023		apples	indoors	ostensive	demo	2	6	NO	J	20,92	1,56	12,84	0,121495327	1	left	51,29333333
175	Sow794	commercial	f	2	30.05.2023		apples	indoors	ostensive	nodemo	2	1	NO	J	37,52	NA	NA	NA	1	left	NA
176	Sow794	commercial	f	2	30.05.2023		apples	indoors	ostensive	nodemo	2	2	NO	J	60	NA	NA	NA	0	NA	NA
177	Sow794	commercial	f	2	30.05.2023		apples	indoors	ostensive	nodemo	2	3	NO	J	60	NA	NA	NA	0	NA	NA
178	Sow794	commercial	f	2	30.05.2023		apples	indoors	ostensive	demo	2	4	NO	J	60	6,56	14,68	0,446866485	0	NA	52,50666667
179	Sow794	commercial	f	2	30.05.2023		apples	indoors	ostensive	demo	2	5	NO	J	37,08	2,48	12,88	0,192546584	1	left	52,50666667
180	Sow794	commercial	f	2	30.05.2023		apples	indoors	ostensive	demo	2	6	NO	J	60	2,56	15,16	0,168865435	0	NA	52,50666667
181	Sow797(noTag)	commercial	f	2	02.06.2023		apples	indoors	ostensive	nodemo	1	1	ON	J	60	NA	NA	NA	0	NA	NA
182	Sow797(noTag)	commercial	f	2	02.06.2023		apples	indoors	ostensive	nodemo	1	2	ON	J	60	NA	NA	NA	0	NA	NA
183	Sow797(noTag)	commercial	f	2	02.06.2023		apples	indoors	ostensive	nodemo	1	3	ON	J	60	NA	NA	NA	0	NA	NA
184	Sow797(noTag)	commercial	f	2	02.06.2023		apples	indoors	ostensive	demo	1	4	ON	J	60	5,92	14,08	0,420454545	0	NA	60
185	Sow797(noTag)	commercial	f	2	02.06.2023		apples	indoors	ostensive	demo	1	5	ON	J	60	2,24	14,48	0,154696133	0	NA	60
186	Sow797(noTag)	commercial	f	2	02.06.2023		apples	indoors	ostensive	demo	1	6	ON	J	60	7,52	14,52	0,517906336	0	NA	60
187	Sow797(noTag)	commercial	f	2	06.06.2023		apples	indoors	nonostensive	nodemo	2	1	ON	mirrorJ	60	NA	NA	NA	0	NA	NA
188	Sow797(noTag)	commercial	f	2	06.06.2023		apples	indoors	nonostensive	nodemo	2	2	ON	mirrorJ	60	NA	NA	NA	0	NA	NA
189	Sow797(noTag)	commercial	f	2	06.06.2023		apples	indoors	nonostensive	nodemo	2	3	ON	mirrorJ	60	NA	NA	NA	0	NA	NA
190	Sow797(noTag)	commercial	f	2	06.06.2023		apples	indoors	nonostensive	demo	2	4	ON	mirrorJ	60	1,08	15,72	0,06870229	0	NA	60
191	Sow797(noTag)	commercial	f	2	06.06.2023		apples	indoors	nonostensive	demo	2	5	ON	mirrorJ	60	2,6	16,36	0,158924205	0	NA	60
192	Sow797(noTag)	commercial	f	2	06.06.2023		apples	indoors	nonostensive	demo	2	6	ON	mirrorJ	60	5,32	17,24	0,308584687	0	NA	60
193	Beauty	kune	f	10	13.05.2023		apples	outdoors	ostensive	nodemo	1	1	ON	mirrorJ	60	NA	NA	NA	0	NA	NA
194	Beauty	kune	f	10	13.05.2023		apples	outdoors	ostensive	nodemo	1	2	ON	mirrorJ	60	NA	NA	NA	0	NA	NA
195	Beauty	kune	f	10	13.05.2023		apples	outdoors	ostensive	nodemo	1	3	ON	mirrorJ	60	NA	NA	NA	0	NA	NA
196	Beauty	kune	f	10	13.05.2023		apples	outdoors	ostensive	demo	1	4	ON	mirrorJ	60	6,12	11,6	0,527586207	0	NA	60
197	Beauty	kune	f	10	13.05.2023		apples	outdoors	ostensive	demo	1	5	ON	mirrorJ	60	7,24	11,28	0,641843972	0	NA	60
198	Beauty	kune	f	10	13.05.2023		apples	outdoors	ostensive	demo	1	6	ON	mirrorJ	19,96	10,04	12,2	0,82295082	1	left	60
199	Zeus	kune	m	7,5	13.05.2023		apples	outdoors	nonostensive	nodemo	1	1	NO	mirrorJ	30,44	NA	NA	NA	1	right	NA
200	Zeus	kune	m	7,5	13.05.2023		apples	outdoors	nonostensive	nodemo	1	2	NO	mirrorJ	43,68	NA	NA	NA	1	left	NA
201	Zeus	kune	m	7,5	13.05.2023		apples	outdoors	nonostensive	nodemo	1	3	NO	mirrorJ	60	NA	NA	NA	0	NA	NA
202	Zeus	kune	m	7,5	13.05.2023		apples	outdoors	nonostensive	demo	1	4	NO	mirrorJ	60	11,92	13,72	0,868804665	0	NA	44,70666667
203	Zeus	kune	m	7,5	13.05.2023		apples	outdoors	nonostensive	demo	1	5	NO	mirrorJ	44,24	14	14,48	0,966850829	1	left	44,70666667
204	Zeus	kune	m	7,5	13.05.2023		apples	outdoors	nonostensive	demo	1	6	NO	mirrorJ	38,2	14	14	1	1	right	44,70666667
205	Raya	kune	f	7,5	13.05.2023		apples	outdoors	ostensive	nodemo	1	1	ON	J	60	NA	NA	NA	0	NA	NA
206	Raya	kune	f	7,5	13.05.2023		apples	outdoors	ostensive	nodemo	1	2	ON	J	60	NA	NA	NA	0	NA	NA
207	Raya	kune	f	7,5	13.05.2023		apples	outdoors	ostensive	nodemo	1	3	ON	J	60	NA	NA	NA	0	NA	NA
208	Raya	kune	f	7,5	13.05.2023		apples	outdoors	ostensive	demo	1	4	ON	J	60	11,88	11,88	1	0	NA	60
209	Raya	kune	f	7,5	13.05.2023		apples	outdoors	ostensive	demo	1	5	ON	J	60	12,84	12,84	1	0	NA	60
210	Raya	kune	f	7,5	13.05.2023		apples	outdoors	ostensive	demo	1	6	ON	J	60	12,08	12,08	1	0	NA	60
211	Radomir	kune	m	7,5	13.05.2023		apples	outdoors	nonostensive	nodemo	1	1	NO	J	60	NA	NA	NA	0	NA	NA
212	Radomir	kune	m	7,5	13.05.2023		apples	outdoors	nonostensive	nodemo	1	2	NO	J	60	NA	NA	NA	0	NA	NA
213	Radomir	kune	m	7,5	13.05.2023		apples	outdoors	nonostensive	nodemo	1	3	NO	J	60	NA	NA	NA	0	NA	NA
214	Radomir	kune	m	7,5	13.05.2023		apples	outdoors	nonostensive	demo	1	4	NO	J	60	8,56	12,68	0,675078864	0	NA	60
215	Radomir	kune	m	7,5	13.05.2023		apples	outdoors	nonostensive	demo	1	5	NO	J	38,48	11,88	13,68	0,868421053	1	left	60
216	Radomir	kune	m	7,5	13.05.2023		apples	outdoors	nonostensive	demo	1	6	NO	J	36,84	2,48	13,2	0,187878788	1	left	60
217	Bibi	kune	f	8,5	13.05.2023		apples	outdoors	ostensive	nodemo	1	1	ON	mirrorJ	60	NA	NA	NA	0	NA	NA
218	Bibi	kune	f	8,5	13.05.2023		apples	outdoors	ostensive	nodemo	1	2	ON	mirrorJ	60	NA	NA	NA	0	NA	NA
219	Bibi	kune	f	8,5	13.05.2023		apples	outdoors	ostensive	nodemo	1	3	ON	mirrorJ	60	NA	NA	NA	0	NA	NA
220	Bibi	kune	f	8,5	13.05.2023		apples	outdoors	ostensive	demo	1	4	ON	mirrorJ	60	8,16	11,52	0,708333333	0	NA	60
221	Bibi	kune	f	8,5	13.05.2023		apples	outdoors	ostensive	demo	1	5	ON	mirrorJ	60	8,96	11,56	0,775086505	0	NA	60
222	Bibi	kune	f	8,5	13.05.2023		apples	outdoors	ostensive	demo	1	6	ON	mirrorJ	60	10,12	12,16	0,832236842	0	NA	60
223	Zampano	kune	m	8,5	13.05.2023		apples	outdoors	nonostensive	nodemo	1	1	NO	mirrorJ	60	NA	NA	NA	0	NA	NA
224	Zampano	kune	m	8,5	13.05.2023		apples	outdoors	nonostensive	nodemo	1	2	NO	mirrorJ	60	NA	NA	NA	0	NA	NA
225	Zampano	kune	m	8,5	13.05.2023		apples	outdoors	nonostensive	nodemo	1	3	NO	mirrorJ	60	NA	NA	NA	0	NA	NA
226	Zampano	kune	m	8,5	13.05.2023		apples	outdoors	nonostensive	demo	1	4	NO	mirrorJ	60	13,16	14,88	0,884408602	0	NA	60
227	Zampano	kune	m	8,5	13.05.2023		apples	outdoors	nonostensive	demo	1	5	NO	mirrorJ	60	12	14,64	0,819672131	0	NA	60
228	Zampano	kune	m	8,5	13.05.2023		apples	outdoors	nonostensive	demo	1	6	NO	mirrorJ	60	9,12	14,04	0,64957265	0	NA	60
229	Zoe	kune	f	8,5	13.05.2023		apples	outdoors	ostensive	nodemo	1	1	ON	J	38,92	NA	NA	NA	1	left	NA
230	Zoe	kune	f	8,5	13.05.2023		apples	outdoors	ostensive	nodemo	1	2	ON	J	60	NA	NA	NA	0	NA	NA
231	Zoe	kune	f	8,5	13.05.2023		apples	outdoors	ostensive	nodemo	1	3	ON	J	60	NA	NA	NA	0	NA	NA
232	Zoe	kune	f	8,5	13.05.2023		apples	outdoors	ostensive	demo	1	4	ON	J	60	11,04	11,52	0,958333333	0	NA	52,97333333
233	Zoe	kune	f	8,5	13.05.2023		apples	outdoors	ostensive	demo	1	5	ON	J	60	13,04	13,04	1	0	NA	52,97333333
234	Zoe	kune	f	8,5	13.05.2023		apples	outdoors	ostensive	demo	1	6	ON	J	60	13,08	13,08	1	0	NA	52,97333333
235	Barbarossa	kune	m	7,5	13.05.2023		apples	outdoors	nonostensive	nodemo	1	1	NO	J	60	NA	NA	NA	0	NA	NA
236	Barbarossa	kune	m	7,5	13.05.2023		apples	outdoors	nonostensive	nodemo	1	2	NO	J	60	NA	NA	NA	0	NA	NA
237	Barbarossa	kune	m	7,5	13.05.2023		apples	outdoors	nonostensive	nodemo	1	3	NO	J	60	NA	NA	NA	0	NA	NA
238	Barbarossa	kune	m	7,5	13.05.2023		apples	outdoors	nonostensive	demo	1	4	NO	J	60	11,4	13,8	0,826086957	0	NA	60
239	Barbarossa	kune	m	7,5	13.05.2023		apples	outdoors	nonostensive	demo	1	5	NO	J	39,56	12,64	14,72	0,858695652	1	left	60
240	Barbarossa	kune	m	7,5	13.05.2023		apples	outdoors	nonostensive	demo	1	6	NO	J	35,88	11,16	13,16	0,848024316	1	left	60
241	Zoltan	kune	m	7,5	13.05.2023		apples	outdoors	ostensive	nodemo	1	1	ON	mirrorJ	60	NA	NA	NA	0	NA	NA
242	Zoltan	kune	m	7,5	13.05.2023		apples	outdoors	ostensive	nodemo	1	2	ON	mirrorJ	18,56	NA	NA	NA	1	right	NA
243	Zoltan	kune	m	7,5	13.05.2023		apples	outdoors	ostensive	nodemo	1	3	ON	mirrorJ	39,76	NA	NA	NA	1	right	NA
244	Zoltan	kune	m	7,5	13.05.2023		apples	outdoors	ostensive	demo	1	4	ON	mirrorJ	15,68	10,04	11,6	0,865517241	1	right	39,44
245	Zoltan	kune	m	7,5	13.05.2023		apples	outdoors	ostensive	demo	1	5	ON	mirrorJ	46	10,6	11,16	0,949820789	1	left	39,44
246	Zoltan	kune	m	7,5	13.05.2023		apples	outdoors	ostensive	demo	1	6	ON	mirrorJ	60	12,12	12,36	0,980582524	0	NA	39,44
247	Belana	kune	f	7,5	13.05.2023		apples	outdoors	nonostensive	nodemo	1	1	NO	mirrorJ	60	NA	NA	NA	0	NA	NA
248	Belana	kune	f	7,5	13.05.2023		apples	outdoors	nonostensive	nodemo	1	2	NO	mirrorJ	60	NA	NA	NA	0	NA	NA
249	Belana	kune	f	7,5	13.05.2023		apples	outdoors	nonostensive	nodemo	1	3	NO	mirrorJ	60	NA	NA	NA	0	NA	NA
250	Belana	kune	f	7,5	13.05.2023		apples	outdoors	nonostensive	demo	1	4	NO	mirrorJ	39,68	10,32	13,4	0,770149254	1	right	60
251	Belana	kune	f	7,5	13.05.2023		apples	outdoors	nonostensive	demo	1	5	NO	mirrorJ	23,88	13,2	13,2	1	1	right	60
252	Belana	kune	f	7,5	13.05.2023		apples	outdoors	nonostensive	demo	1	6	NO	mirrorJ	15,04	9,76	13,84	0,705202312	1	right	60
253	Rasputin	kune	m	7,5	17.05.2023		apples	outdoors	ostensive	nodemo	1	1	ON	J	60	NA	NA	NA	0	NA	NA
254	Rasputin	kune	m	7,5	17.05.2023		apples	outdoors	ostensive	nodemo	1	2	ON	J	60	NA	NA	NA	0	NA	NA
255	Rasputin	kune	m	7,5	17.05.2023		apples	outdoors	ostensive	nodemo	1	3	ON	J	40,96	NA	NA	NA	1	left	NA
256	Rasputin	kune	m	7,5	17.05.2023		apples	outdoors	ostensive	demo	1	4	ON	J	25,68	11,52	12,68	0,90851735	1	left	53,65333333
257	Rasputin	kune	m	7,5	17.05.2023		apples	outdoors	ostensive	demo	1	5	ON	J	51,44	7,32	12,2	0,6	1	left	53,65333333
258	Rasputin	kune	m	7,5	17.05.2023		apples	outdoors	ostensive	demo	1	6	ON	J	60	5,52	12,56	0,439490446	0	NA	53,65333333
259	Rosine	kune	f	7,5	17.05.2023		apples	outdoors	nonostensive	nodemo	1	1	NO	J	60	NA	NA	NA	0	NA	NA
260	Rosine	kune	f	7,5	17.05.2023		apples	outdoors	nonostensive	nodemo	1	2	NO	J	46,8	NA	NA	NA	1	left	NA
261	Rosine	kune	f	7,5	17.05.2023		apples	outdoors	nonostensive	nodemo	1	3	NO	J	60	NA	NA	NA	0	NA	NA
262	Rosine	kune	f	7,5	17.05.2023		apples	outdoors	nonostensive	demo	1	4	NO	J	14,96	12,08	13,52	0,893491124	1	left	55,6
263	Rosine	kune	f	7,5	17.05.2023		apples	outdoors	nonostensive	demo	1	5	NO	J	14,56	9,8	13,04	0,751533742	1	left	55,6
264	Rosine	kune	f	7,5	17.05.2023		apples	outdoors	nonostensive	demo	1	6	NO	J	19,16	5,24	13,52	0,387573964	1	left	55,6
265	Zardoz	kune	m	7,5	17.05.2023		apples	outdoors	ostensive	nodemo	1	1	ON	mirrorJ	60	NA	NA	NA	0	NA	NA
266	Zardoz	kune	m	7,5	17.05.2023		apples	outdoors	ostensive	nodemo	1	2	ON	mirrorJ	17,28	NA	NA	NA	1	right	NA
267	Zardoz	kune	m	7,5	17.05.2023		apples	outdoors	ostensive	nodemo	1	3	ON	mirrorJ	14,44	NA	NA	NA	1	right	NA
268	Zardoz	kune	m	7,5	17.05.2023		apples	outdoors	ostensive	demo	1	4	ON	mirrorJ	30,08	6,92	12,2	0,567213115	1	right	30,57333333
269	Zardoz	kune	m	7,5	17.05.2023		apples	outdoors	ostensive	demo	1	5	ON	mirrorJ	14,04	7,8	12,64	0,617088608	1	right	30,57333333
270	Zardoz	kune	m	7,5	17.05.2023		apples	outdoors	ostensive	demo	1	6	ON	mirrorJ	14,88	5,24	11,64	0,450171821	1	right	30,57333333
271	Bijou	kune	f	8,5	17.05.2023		apples	outdoors	nonostensive	nodemo	1	1	NO	mirrorJ	60	NA	NA	NA	0	NA	NA
272	Bijou	kune	f	8,5	17.05.2023		apples	outdoors	nonostensive	nodemo	1	2	NO	mirrorJ	60	NA	NA	NA	0	NA	NA
273	Bijou	kune	f	8,5	17.05.2023		apples	outdoors	nonostensive	nodemo	1	3	NO	mirrorJ	60	NA	NA	NA	0	NA	NA
274	Bijou	kune	f	8,5	17.05.2023		apples	outdoors	nonostensive	demo	1	4	NO	mirrorJ	60	13,08	14,24	0,918539326	0	NA	60
275	Bijou	kune	f	8,5	17.05.2023		apples	outdoors	nonostensive	demo	1	5	NO	mirrorJ	60	14,08	14,08	1	0	NA	60
276	Bijou	kune	f	8,5	17.05.2023		apples	outdoors	nonostensive	demo	1	6	NO	mirrorJ	60	13,2	14,24	0,926966292	0	NA	60
277	Benjamin	kune	m	8,5	17.05.2023		apples	outdoors	ostensive	nodemo	1	1	ON	J	15,84	NA	NA	NA	1	left	NA
278	Benjamin	kune	m	8,5	17.05.2023		apples	outdoors	ostensive	nodemo	1	2	ON	J	14,84	NA	NA	NA	1	left	NA
279	Benjamin	kune	m	8,5	17.05.2023		apples	outdoors	ostensive	nodemo	1	3	ON	J	60	NA	NA	NA	0	NA	NA
280	Benjamin	kune	m	8,5	17.05.2023		apples	outdoors	ostensive	demo	1	4	ON	J	60	6,6	12,16	0,542763158	0	NA	30,22666667
281	Benjamin	kune	m	8,5	17.05.2023		apples	outdoors	ostensive	demo	1	5	ON	J	60	10,48	13,24	0,791540785	0	NA	30,22666667
282	Benjamin	kune	m	8,5	17.05.2023		apples	outdoors	ostensive	demo	1	6	ON	J	27,6	12,64	12,64	1	1	left	30,22666667
283	Zwetschge	kune	f	8,5	17.05.2023		apples	outdoors	nonostensive	nodemo	1	1	NO	J	29	NA	NA	NA	1	left	NA
284	Zwetschge	kune	f	8,5	17.05.2023		apples	outdoors	nonostensive	nodemo	1	2	NO	J	21,08	NA	NA	NA	1	right	NA
285	Zwetschge	kune	f	8,5	17.05.2023		apples	outdoors	nonostensive	nodemo	1	3	NO	J	18,84	NA	NA	NA	1	right	NA
286	Zwetschge	kune	f	8,5	17.05.2023		apples	outdoors	nonostensive	demo	1	4	NO	J	19,84	6,96	12,2	0,570491803	1	right	22,97333333
287	Zwetschge	kune	f	8,5	17.05.2023		apples	outdoors	nonostensive	demo	1	5	NO	J	16,48	5,28	12,16	0,434210526	1	right	22,97333333
288	Zwetschge	kune	f	8,5	17.05.2023		apples	outdoors	nonostensive	demo	1	6	NO	J	12,68	5,52	12,6	0,438095238	1	left	22,97333333
289	Radieschen	kune	f	7,5	17.05.2023		apples	outdoors	ostensive	nodemo	1	1	ON	mirrorJ	60	NA	NA	NA	0	NA	NA
290	Radieschen	kune	f	7,5	17.05.2023		apples	outdoors	ostensive	nodemo	1	2	ON	mirrorJ	60	NA	NA	NA	0	NA	NA
291	Radieschen	kune	f	7,5	17.05.2023		apples	outdoors	ostensive	nodemo	1	3	ON	mirrorJ	60	NA	NA	NA	0	NA	NA
292	Radieschen	kune	f	7,5	17.05.2023		apples	outdoors	ostensive	demo	1	4	ON	mirrorJ	60	8,88	12,32	0,720779221	0	NA	60
293	Radieschen	kune	f	7,5	17.05.2023		apples	outdoors	ostensive	demo	1	5	ON	mirrorJ	60	10,36	12,44	0,832797428	0	NA	60
294	Radieschen	kune	f	7,5	17.05.2023		apples	outdoors	ostensive	demo	1	6	ON	mirrorJ	60	13,04	13,04	1	0	NA	60
295	Romeo	kune	m	8,5	18.05.2023		bread	outdoors	nonostensive	nodemo	1	1	NO	mirrorJ	60	NA	NA	NA	0	NA	NA
296	Romeo	kune	m	8,5	18.05.2023		bread	outdoors	nonostensive	nodemo	1	2	NO	mirrorJ	60	NA	NA	NA	0	NA	NA
297	Romeo	kune	m	8,5	18.05.2023		bread	outdoors	nonostensive	nodemo	1	3	NO	mirrorJ	60	NA	NA	NA	0	NA	NA
298	Romeo	kune	m	8,5	18.05.2023		bread	outdoors	nonostensive	demo	1	4	NO	mirrorJ	60	9,64	13,48	0,715133531	0	NA	60
299	Romeo	kune	m	8,5	18.05.2023		bread	outdoors	nonostensive	demo	1	5	NO	mirrorJ	60	10,88	14,4	0,755555556	0	NA	60
300	Romeo	kune	m	8,5	18.05.2023		bread	outdoors	nonostensive	demo	1	6	NO	mirrorJ	60	8,24	14,28	0,577030812	0	NA	60
301	Zazou	kune	m	8,5	17.05.2023		apples	outdoors	nonostensive	nodemo	1	1	NO	J	60	NA	NA	NA	0	NA	NA
302	Zazou	kune	m	8,5	17.05.2023		apples	outdoors	nonostensive	nodemo	1	2	NO	J	46,06	NA	NA	NA	1	left	NA
303	Zazou	kune	m	8,5	17.05.2023		apples	outdoors	nonostensive	nodemo	1	3	NO	J	28,12	NA	NA	NA	1	left	NA
304	Zazou	kune	m	8,5	17.05.2023		apples	outdoors	nonostensive	demo	1	4	NO	J	15,96	8,4	12,84	0,654205607	1	left	44,72666667
305	Zazou	kune	m	8,5	17.05.2023		apples	outdoors	nonostensive	demo	1	5	NO	J	17,96	9,8	13,68	0,716374269	1	left	44,72666667
306	Zazou	kune	m	8,5	17.05.2023		apples	outdoors	nonostensive	demo	1	6	NO	J	13,72	9,48	12,64	0,75	1	left	44,72666667
307	Rapunzel	kune	f	8,5	18.05.2023		apples	outdoors	ostensive	nodemo	1	1	ON	mirrorJ	31,76	NA	NA	NA	1	right	NA
308	Rapunzel	kune	f	8,5	18.05.2023		apples	outdoors	ostensive	nodemo	1	2	ON	mirrorJ	60	NA	NA	NA	0	NA	NA
309	Rapunzel	kune	f	8,5	18.05.2023		apples	outdoors	ostensive	nodemo	1	3	ON	mirrorJ	60	NA	NA	NA	0	NA	NA
310	Rapunzel	kune	f	8,5	18.05.2023		apples	outdoors	ostensive	demo	1	4	ON	mirrorJ	60	10,16	10,96	0,927007299	0	NA	50,58666667
311	Rapunzel	kune	f	8,5	18.05.2023		apples	outdoors	ostensive	demo	1	5	ON	mirrorJ	39,56	7,56	11,56	0,653979239	1	left	50,58666667
312	Rapunzel	kune	f	8,5	18.05.2023		apples	outdoors	ostensive	demo	1	6	ON	mirrorJ	60	10,92	12,2	0,895081967	0	NA	50,58666667
313	Bolero	kune	m	7,5	18.05.2023		apples	outdoors	nonostensive	nodemo	1	1	NO	mirrorJ	60	NA	NA	NA	0	NA	NA
314	Bolero	kune	m	7,5	18.05.2023		apples	outdoors	nonostensive	nodemo	1	2	NO	mirrorJ	60	NA	NA	NA	0	NA	NA
315	Bolero	kune	m	7,5	18.05.2023		apples	outdoors	nonostensive	nodemo	1	3	NO	mirrorJ	60	NA	NA	NA	0	NA	NA
316	Bolero	kune	m	7,5	18.05.2023		apples	outdoors	nonostensive	demo	1	4	NO	mirrorJ	60	9,12	11,2	0,814285714	0	NA	60
317	Bolero	kune	m	7,5	18.05.2023		apples	outdoors	nonostensive	demo	1	5	NO	mirrorJ	60	3,84	10,88	0,352941176	0	NA	60
318	Bolero	kune	m	7,5	18.05.2023		apples	outdoors	nonostensive	demo	1	6	NO	mirrorJ	60	13,52	13,52	1	0	NA	60
319	Blossom	kune	f	7,5	17.05.2023		apples	outdoors	ostensive	nodemo	1	1	ON	J	60	NA	NA	NA	0	NA	NA
320	Blossom	kune	f	7,5	17.05.2023		apples	outdoors	ostensive	nodemo	1	2	ON	J	60	NA	NA	NA	0	NA	NA
321	Blossom	kune	f	7,5	17.05.2023		apples	outdoors	ostensive	nodemo	1	3	ON	J	60	NA	NA	NA	0	NA	NA
322	Blossom	kune	f	7,5	17.05.2023		apples	outdoors	ostensive	demo	1	4	ON	J	60	9,48	12,76	0,742946708	0	NA	60
323	Blossom	kune	f	7,5	17.05.2023		apples	outdoors	ostensive	demo	1	5	ON	J	60	9,08	12,52	0,725239617	0	NA	60
324	Blossom	kune	f	7,5	17.05.2023		apples	outdoors	ostensive	demo	1	6	ON	J	NA	NA	NA	NA	NA	NA	60
325	Rudi	kune	m	8,5	17.05.2023		apples	outdoors	nonostensive	nodemo	1	1	NO	J	43,08	NA	NA	NA	1	left	NA
326	Rudi	kune	m	8,5	17.05.2023		apples	outdoors	nonostensive	nodemo	1	2	NO	J	60	NA	NA	NA	0	NA	NA
327	Rudi	kune	m	8,5	17.05.2023		apples	outdoors	nonostensive	nodemo	1	3	NO	J	60	NA	NA	NA	0	NA	NA
328	Rudi	kune	m	8,5	17.05.2023		apples	outdoors	nonostensive	demo	1	4	NO	J	60	11,4	13,68	0,833333333	0	NA	54,36
329	Rudi	kune	m	8,5	17.05.2023		apples	outdoors	nonostensive	demo	1	5	NO	J	60	5,56	14,48	0,383977901	0	NA	54,36
330	Rudi	kune	m	8,5	17.05.2023		apples	outdoors	nonostensive	demo	1	6	NO	J	60	12,52	14,24	0,879213483	0	NA	54,36
331	Zafira	kune	f	8,5	18.05.2023		apples	outdoors	nonostensive	nodemo	1	1	NO	mirrorJ	60	NA	NA	NA	0	NA	NA
332	Zafira	kune	f	8,5	18.05.2023		apples	outdoors	nonostensive	nodemo	1	2	NO	mirrorJ	60	NA	NA	NA	0	NA	NA
333	Zafira	kune	f	8,5	18.05.2023		apples	outdoors	nonostensive	nodemo	1	3	NO	mirrorJ	60	NA	NA	NA	0	NA	NA
334	Zafira	kune	f	8,5	18.05.2023		apples	outdoors	nonostensive	demo	1	4	NO	mirrorJ	60	13,52	13,52	1	0	NA	60
335	Zafira	kune	f	8,5	18.05.2023		apples	outdoors	nonostensive	demo	1	5	NO	mirrorJ	60	9,52	13,08	0,727828746	0	NA	60
336	Zafira	kune	f	8,5	18.05.2023		apples	outdoors	nonostensive	demo	1	6	NO	mirrorJ	60	13,36	13,36	1	0	NA	60
337	Zeppelin	kune	m	7,5	18.05.2023		apples	outdoors	ostensive	nodemo	1	1	ON	J	60	NA	NA	NA	0	NA	NA
338	Zeppelin	kune	m	7,5	18.05.2023		apples	outdoors	ostensive	nodemo	1	2	ON	J	60	NA	NA	NA	0	NA	NA
339	Zeppelin	kune	m	7,5	18.05.2023		apples	outdoors	ostensive	nodemo	1	3	ON	J	60	NA	NA	NA	0	NA	NA
340	Zeppelin	kune	m	7,5	18.05.2023		apples	outdoors	ostensive	demo	1	4	ON	J	54,8	10,16	12,16	0,835526316	1	left	60
341	Zeppelin	kune	m	7,5	18.05.2023		apples	outdoors	ostensive	demo	1	5	ON	J	19,92	10,8	12,08	0,894039735	1	right	60
342	Zeppelin	kune	m	7,5	18.05.2023		apples	outdoors	ostensive	demo	1	6	ON	J	22,12	11,8	12,28	0,960912052	1	left	60
343	Bessy	kune	f	8,5	18.05.2023		apples	outdoors	nonostensive	nodemo	1	1	NO	J	60	NA	NA	NA	0	NA	NA
344	Bessy	kune	f	8,5	18.05.2023		apples	outdoors	nonostensive	nodemo	1	2	NO	J	60	NA	NA	NA	0	NA	NA
345	Bessy	kune	f	8,5	18.05.2023		apples	outdoors	nonostensive	nodemo	1	3	NO	J	60	NA	NA	NA	0	NA	NA
346	Bessy	kune	f	8,5	18.05.2023		apples	outdoors	nonostensive	demo	1	4	NO	J	60	13,24	13,24	1	0	NA	60
347	Bessy	kune	f	8,5	18.05.2023		apples	outdoors	nonostensive	demo	1	5	NO	J	33,84	13,92	13,92	1	1	left	60
348	Bessy	kune	f	8,5	18.05.2023		apples	outdoors	nonostensive	demo	1	6	NO	J	60	12,36	13,8	0,895652174	0	NA	60
349	Bruno	kune	m	7,5	18.05.2023		apples	outdoors	ostensive	nodemo	1	1	ON	mirrorJ	18,8	NA	NA	NA	1	right	NA
350	Bruno	kune	m	7,5	18.05.2023		apples	outdoors	ostensive	nodemo	1	2	ON	mirrorJ	60	NA	NA	NA	0	NA	NA
351	Bruno	kune	m	7,5	18.05.2023		apples	outdoors	ostensive	nodemo	1	3	ON	mirrorJ	60	NA	NA	NA	0	NA	NA
352	Bruno	kune	m	7,5	18.05.2023		apples	outdoors	ostensive	demo	1	4	ON	mirrorJ	60	10,04	10,84	0,926199262	0	NA	46,26666667
353	Bruno	kune	m	7,5	18.05.2023		apples	outdoors	ostensive	demo	1	5	ON	mirrorJ	60	7,96	11,56	0,688581315	0	NA	46,26666667
354	Bruno	kune	m	7,5	18.05.2023		apples	outdoors	ostensive	demo	1	6	ON	mirrorJ	60	8,6	11,84	0,726351351	0	NA	46,26666667
355	Zita	kune	f	7,5	18.05.2023		apples	outdoors	nonostensive	nodemo	1	1	NO	mirrorJ	60	NA	NA	NA	0	NA	NA
356	Zita	kune	f	7,5	18.05.2023		apples	outdoors	nonostensive	nodemo	1	2	NO	mirrorJ	60	NA	NA	NA	0	NA	NA
357	Zita	kune	f	7,5	18.05.2023		apples	outdoors	nonostensive	nodemo	1	3	NO	mirrorJ	28,44	NA	NA	NA	1	right	NA
358	Zita	kune	f	7,5	18.05.2023		apples	outdoors	nonostensive	demo	1	4	NO	mirrorJ	12,48	11,28	13	0,867692308	1	right	49,48
359	Zita	kune	f	7,5	18.05.2023		apples	outdoors	nonostensive	demo	1	5	NO	mirrorJ	60	11,68	13,12	0,890243902	0	NA	49,48
360	Zita	kune	f	7,5	18.05.2023		apples	outdoors	nonostensive	demo	1	6	NO	mirrorJ	24,68	9,88	13,72	0,720116618	1	right	49,48
361	Zacharias	kune	m	8,5	18.05.2023		apples	outdoors	ostensive	nodemo	1	1	ON	J	60	NA	NA	NA	0	NA	NA
362	Zacharias	kune	m	8,5	18.05.2023		apples	outdoors	ostensive	nodemo	1	2	ON	J	18,68	NA	NA	NA	1	left	NA
363	Zacharias	kune	m	8,5	18.05.2023		apples	outdoors	ostensive	nodemo	1	3	ON	J	36,24	NA	NA	NA	1	left	NA
364	Zacharias	kune	m	8,5	18.05.2023		apples	outdoors	ostensive	demo	1	4	ON	J	23,4	8,96	10,76	0,832713755	1	left	38,30666667
365	Zacharias	kune	m	8,5	18.05.2023		apples	outdoors	ostensive	demo	1	5	ON	J	12,92	6,44	11,04	0,583333333	1	left	38,30666667
366	Zacharias	kune	m	8,5	18.05.2023		apples	outdoors	ostensive	demo	1	6	ON	J	11,04	6,04	11,04	0,547101449	1	left	38,30666667
367	Blume	kune	f	8,5	18.05.2023		apples	outdoors	nonostensive	nodemo	1	1	NO	J	60	NA	NA	NA	0	NA	NA
368	Blume	kune	f	8,5	18.05.2023		apples	outdoors	nonostensive	nodemo	1	2	NO	J	60	NA	NA	NA	0	NA	NA
369	Blume	kune	f	8,5	18.05.2023		apples	outdoors	nonostensive	nodemo	1	3	NO	J	60	NA	NA	NA	0	NA	NA
370	Blume	kune	f	8,5	18.05.2023		apples	outdoors	nonostensive	demo	1	4	NO	J	60	12,68	12,68	1	0	NA	60
371	Blume	kune	f	8,5	18.05.2023		apples	outdoors	nonostensive	demo	1	5	NO	J	34,68	12,92	12,92	1	1	left	60
372	Blume	kune	f	8,5	18.05.2023		apples	outdoors	nonostensive	demo	1	6	NO	J	60	13,12	13,12	1	0	NA	60
373	Beauty	kune	f	10	19.05.2023		apples	outdoors	nonostensive	nodemo	2	1	ON	J	21,24	NA	NA	NA	1	left	NA
374	Beauty	kune	f	10	19.05.2023		apples	outdoors	nonostensive	nodemo	2	2	ON	J	16,6	NA	NA	NA	1	left	NA
375	Beauty	kune	f	10	19.05.2023		apples	outdoors	nonostensive	nodemo	2	3	ON	J	57,6	NA	NA	NA	1	left	NA
376	Beauty	kune	f	10	19.05.2023		apples	outdoors	nonostensive	demo	2	4	ON	J	16,96	12,12	13,28	0,912650602	1	left	31,81333333
377	Beauty	kune	f	10	19.05.2023		apples	outdoors	nonostensive	demo	2	5	ON	J	13,16	10,36	13,04	0,794478528	1	left	31,81333333
378	Beauty	kune	f	10	19.05.2023		apples	outdoors	nonostensive	demo	2	6	ON	J	14,6	13,4	13,6	0,985294118	1	left	31,81333333
379	Zeus	kune	m	7,5	19.05.2023		apples	outdoors	ostensive	nodemo	2	1	NO	J	16,36	NA	NA	NA	1	left	NA
380	Zeus	kune	m	7,5	19.05.2023		apples	outdoors	ostensive	nodemo	2	2	NO	J	60	NA	NA	NA	0	NA	NA
381	Zeus	kune	m	7,5	19.05.2023		apples	outdoors	ostensive	nodemo	2	3	NO	J	46,08	NA	NA	NA	1	left	NA
382	Zeus	kune	m	7,5	19.05.2023		apples	outdoors	ostensive	demo	2	4	NO	J	60	11,88	11,88	1	0	NA	40,81333333
383	Zeus	kune	m	7,5	19.05.2023		apples	outdoors	ostensive	demo	2	5	NO	J	26,6	13,04	13,28	0,981927711	1	left	40,81333333
384	Zeus	kune	m	7,5	19.05.2023		apples	outdoors	ostensive	demo	2	6	NO	J	16,72	13,08	13,08	1	1	left	40,81333333
385	Raya	kune	f	7,5	19.05.2023		apples	outdoors	nonostensive	nodemo	2	1	ON	mirrorJ	26,16	NA	NA	NA	1	right	NA
386	Raya	kune	f	7,5	19.05.2023		apples	outdoors	nonostensive	nodemo	2	2	ON	mirrorJ	37,28	NA	NA	NA	1	left	NA
387	Raya	kune	f	7,5	19.05.2023		apples	outdoors	nonostensive	nodemo	2	3	ON	mirrorJ	25,28	NA	NA	NA	1	left	NA
388	Raya	kune	f	7,5	19.05.2023		apples	outdoors	nonostensive	demo	2	4	ON	mirrorJ	17,96	12,4	14,16	0,875706215	1	right	29,57333333
389	Raya	kune	f	7,5	19.05.2023		apples	outdoors	nonostensive	demo	2	5	ON	mirrorJ	18,96	14,88	14,88	1	1	right	29,57333333
390	Raya	kune	f	7,5	19.05.2023		apples	outdoors	nonostensive	demo	2	6	ON	mirrorJ	16,2	11,02	14	0,787142857	1	right	29,57333333
391	Radomir	kune	m	7,5	19.05.2023		apples	outdoors	ostensive	nodemo	2	1	NO	mirrorJ	26,64	NA	NA	NA	1	left	NA
392	Radomir	kune	m	7,5	19.05.2023		apples	outdoors	ostensive	nodemo	2	2	NO	mirrorJ	60	NA	NA	NA	0	NA	NA
393	Radomir	kune	m	7,5	19.05.2023		apples	outdoors	ostensive	nodemo	2	3	NO	mirrorJ	27,04	NA	NA	NA	1	left	NA
394	Radomir	kune	m	7,5	19.05.2023		apples	outdoors	ostensive	demo	2	4	NO	mirrorJ	40,04	10,44	11,76	0,887755102	1	right	37,89333333
395	Radomir	kune	m	7,5	19.05.2023		apples	outdoors	ostensive	demo	2	5	NO	mirrorJ	50,68	13,2	14	0,942857143	1	left	37,89333333
396	Radomir	kune	m	7,5	19.05.2023		apples	outdoors	ostensive	demo	2	6	NO	mirrorJ	26,88	12,16	13,64	0,891495601	1	left	37,89333333
397	Bibi	kune	f	8,5	19.05.2023		apples	outdoors	nonostensive	nodemo	2	1	ON	J	24,52	NA	NA	NA	1	left	NA
398	Bibi	kune	f	8,5	19.05.2023		apples	outdoors	nonostensive	nodemo	2	2	ON	J	60	NA	NA	NA	0	NA	NA
399	Bibi	kune	f	8,5	19.05.2023		apples	outdoors	nonostensive	nodemo	2	3	ON	J	42,52	NA	NA	NA	1	left	NA
400	Bibi	kune	f	8,5	19.05.2023		apples	outdoors	nonostensive	demo	2	4	ON	J	17,72	12,6	13,88	0,90778098	1	left	42,34666667
401	Bibi	kune	f	8,5	19.05.2023		apples	outdoors	nonostensive	demo	2	5	ON	J	26,24	14,4	14,4	1	1	right	42,34666667
402	Bibi	kune	f	8,5	19.05.2023		apples	outdoors	nonostensive	demo	2	6	ON	J	23	13	13	1	1	left	42,34666667
403	Zampano	kune	m	8,5	19.05.2023		apples	outdoors	ostensive	nodemo	2	1	NO	J	44,76	NA	NA	NA	1	left	NA
404	Zampano	kune	m	8,5	19.05.2023		apples	outdoors	ostensive	nodemo	2	2	NO	J	34	NA	NA	NA	1	left	NA
405	Zampano	kune	m	8,5	19.05.2023		apples	outdoors	ostensive	nodemo	2	3	NO	J	23,8	NA	NA	NA	1	left	NA
406	Zampano	kune	m	8,5	19.05.2023		apples	outdoors	ostensive	demo	2	4	NO	J	19,12	9,64	13,24	0,728096677	1	left	34,18666667
407	Zampano	kune	m	8,5	19.05.2023		apples	outdoors	ostensive	demo	2	5	NO	J	18,76	13,08	13,08	1	1	left	34,18666667
408	Zampano	kune	m	8,5	19.05.2023		apples	outdoors	ostensive	demo	2	6	NO	J	19	10,12	13,64	0,741935484	1	left	34,18666667
409	Zoe	kune	f	8,5	19.05.2023		apples	outdoors	nonostensive	nodemo	2	1	ON	mirrorJ	60	NA	NA	NA	0	NA	NA
410	Zoe	kune	f	8,5	19.05.2023		apples	outdoors	nonostensive	nodemo	2	2	ON	mirrorJ	60	NA	NA	NA	0	NA	NA
411	Zoe	kune	f	8,5	19.05.2023		apples	outdoors	nonostensive	nodemo	2	3	ON	mirrorJ	60	NA	NA	NA	0	NA	NA
412	Zoe	kune	f	8,5	19.05.2023		apples	outdoors	nonostensive	demo	2	4	ON	mirrorJ	28,2	8	13,84	0,578034682	1	right	60
413	Zoe	kune	f	8,5	19.05.2023		apples	outdoors	nonostensive	demo	2	5	ON	mirrorJ	34,16	10,4	14,04	0,740740741	1	right	60
414	Zoe	kune	f	8,5	19.05.2023		apples	outdoors	nonostensive	demo	2	6	ON	mirrorJ	16,8	14,16	14,16	1	1	right	60
415	Barbarossa	kune	m	7,5	19.05.2023		apples	outdoors	ostensive	nodemo	2	1	NO	mirrorJ	60	NA	NA	NA	0	NA	NA
416	Barbarossa	kune	m	7,5	19.05.2023		apples	outdoors	ostensive	nodemo	2	2	NO	mirrorJ	48,2	NA	NA	NA	1	right	NA
417	Barbarossa	kune	m	7,5	19.05.2023		apples	outdoors	ostensive	nodemo	2	3	NO	mirrorJ	22,68	NA	NA	NA	1	left	NA
418	Barbarossa	kune	m	7,5	19.05.2023		apples	outdoors	ostensive	demo	2	4	NO	mirrorJ	13,48	12,56	12,72	0,987421384	1	right	43,62666667
419	Barbarossa	kune	m	7,5	19.05.2023		apples	outdoors	ostensive	demo	2	5	NO	mirrorJ	15,72	12,6	12,6	1	1	right	43,62666667
420	Barbarossa	kune	m	7,5	19.05.2023		apples	outdoors	ostensive	demo	2	6	NO	mirrorJ	21,04	11,76	11,92	0,986577181	1	left	43,62666667
421	Zoltan	kune	m	7,5	19.05.2023		apples	outdoors	nonostensive	nodemo	2	1	ON	J	24,32	NA	NA	NA	1	left	NA
422	Zoltan	kune	m	7,5	19.05.2023		apples	outdoors	nonostensive	nodemo	2	2	ON	J	41,48	NA	NA	NA	1	right	NA
423	Zoltan	kune	m	7,5	19.05.2023		apples	outdoors	nonostensive	nodemo	2	3	ON	J	23,08	NA	NA	NA	1	right	NA
424	Zoltan	kune	m	7,5	19.05.2023		apples	outdoors	nonostensive	demo	2	4	ON	J	15,16	13,12	13,52	0,970414201	1	right	29,62666667
425	Zoltan	kune	m	7,5	19.05.2023		apples	outdoors	nonostensive	demo	2	5	ON	J	15,6	11,88	13,16	0,902735562	1	right	29,62666667
426	Zoltan	kune	m	7,5	19.05.2023		apples	outdoors	nonostensive	demo	2	6	ON	J	14,72	13,8	14,6	0,945205479	1	right	29,62666667
427	Belana	kune	f	7,5	19.05.2023		apples	outdoors	ostensive	nodemo	2	1	NO	J	12,68	NA	NA	NA	1	left	NA
428	Belana	kune	f	7,5	19.05.2023		apples	outdoors	ostensive	nodemo	2	2	NO	J	14,4	NA	NA	NA	1	left	NA
429	Belana	kune	f	7,5	19.05.2023		apples	outdoors	ostensive	nodemo	2	3	NO	J	17,04	NA	NA	NA	1	right	NA
430	Belana	kune	f	7,5	19.05.2023		apples	outdoors	ostensive	demo	2	4	NO	J	12,68	10,72	11,04	0,971014493	1	left	14,70666667
431	Belana	kune	f	7,5	19.05.2023		apples	outdoors	ostensive	demo	2	5	NO	J	22,68	10,68	11,32	0,943462898	1	left	14,70666667
432	Belana	kune	f	7,5	19.05.2023		apples	outdoors	ostensive	demo	2	6	NO	J	19,6	11,56	11,56	1	1	left	14,70666667
433	Rasputin	kune	m	7,5	21.05.2023		apples	outdoors	nonostensive	nodemo	2	1	ON	mirrorJ	32,04	NA	NA	NA	1	left	NA
434	Rasputin	kune	m	7,5	21.05.2023		apples	outdoors	nonostensive	nodemo	2	2	ON	mirrorJ	22	NA	NA	NA	1	left	NA
435	Rasputin	kune	m	7,5	21.05.2023		apples	outdoors	nonostensive	nodemo	2	3	ON	mirrorJ	22,8	NA	NA	NA	1	right	NA
436	Rasputin	kune	m	7,5	21.05.2023		apples	outdoors	nonostensive	demo	2	4	ON	mirrorJ	19,4	11,32	14,12	0,801699717	1	left	25,61333333
437	Rasputin	kune	m	7,5	21.05.2023		apples	outdoors	nonostensive	demo	2	5	ON	mirrorJ	21,28	9,56	14,24	0,671348315	1	right	25,61333333
438	Rasputin	kune	m	7,5	21.05.2023		apples	outdoors	nonostensive	demo	2	6	ON	mirrorJ	19,52	13,24	13,56	0,97640118	1	left	25,61333333
439	Rosine	kune	f	7,5	21.05.2023		apples	outdoors	ostensive	nodemo	2	1	NO	mirrorJ	16,36	NA	NA	NA	1	left	NA
440	Rosine	kune	f	7,5	21.05.2023		apples	outdoors	ostensive	nodemo	2	2	NO	mirrorJ	15,92	NA	NA	NA	1	left	NA
441	Rosine	kune	f	7,5	21.05.2023		apples	outdoors	ostensive	nodemo	2	3	NO	mirrorJ	15,2	NA	NA	NA	1	left	NA
442	Rosine	kune	f	7,5	21.05.2023		apples	outdoors	ostensive	demo	2	4	NO	mirrorJ	36,4	10,88	11,76	0,925170068	1	left	15,82666667
443	Rosine	kune	f	7,5	21.05.2023		apples	outdoors	ostensive	demo	2	5	NO	mirrorJ	18,08	9,16	12,16	0,753289474	1	left	15,82666667
444	Rosine	kune	f	7,5	21.05.2023		apples	outdoors	ostensive	demo	2	6	NO	mirrorJ	17,12	9,92	11,52	0,861111111	1	left	15,82666667
445	Zardoz	kune	m	7,5	21.05.2023		apples	outdoors	nonostensive	nodemo	2	1	ON	J	17,64	NA	NA	NA	1	left	NA
446	Zardoz	kune	m	7,5	21.05.2023		apples	outdoors	nonostensive	nodemo	2	2	ON	J	36,76	NA	NA	NA	1	right	NA
447	Zardoz	kune	m	7,5	21.05.2023		apples	outdoors	nonostensive	nodemo	2	3	ON	J	15,04	NA	NA	NA	1	left	NA
448	Zardoz	kune	m	7,5	21.05.2023		apples	outdoors	nonostensive	demo	2	4	ON	J	49,04	13,72	13,72	1	1	right	23,14666667
449	Zardoz	kune	m	7,5	21.05.2023		apples	outdoors	nonostensive	demo	2	5	ON	J	16,48	12,8	13,64	0,938416422	1	right	23,14666667
450	Zardoz	kune	m	7,5	21.05.2023		apples	outdoors	nonostensive	demo	2	6	ON	J	16,4	12,16	13,44	0,904761905	1	right	23,14666667
451	Bijou	kune	f	8,5	21.05.2023		apples	outdoors	ostensive	nodemo	2	1	NO	J	60	NA	NA	NA	0	NA	NA
452	Bijou	kune	f	8,5	21.05.2023		apples	outdoors	ostensive	nodemo	2	2	NO	J	60	NA	NA	NA	0	NA	NA
453	Bijou	kune	f	8,5	21.05.2023		apples	outdoors	ostensive	nodemo	2	3	NO	J	60	NA	NA	NA	0	NA	NA
454	Bijou	kune	f	8,5	21.05.2023		apples	outdoors	ostensive	demo	2	4	NO	J	32,8	9,12	12,6	0,723809524	1	right	60
455	Bijou	kune	f	8,5	21.05.2023		apples	outdoors	ostensive	demo	2	5	NO	J	17,72	11,04	12,2	0,904918033	1	left	60
456	Bijou	kune	f	8,5	21.05.2023		apples	outdoors	ostensive	demo	2	6	NO	J	37,96	9,88	12,92	0,764705882	1	right	60
457	Benjamin	kune	m	8,5	21.05.2023		apples	outdoors	nonostensive	nodemo	2	1	ON	mirrorJ	20,84	NA	NA	NA	1	left	NA
458	Benjamin	kune	m	8,5	21.05.2023		apples	outdoors	nonostensive	nodemo	2	2	ON	mirrorJ	17,92	NA	NA	NA	1	left	NA
459	Benjamin	kune	m	8,5	21.05.2023		apples	outdoors	nonostensive	nodemo	2	3	ON	mirrorJ	46,4	NA	NA	NA	1	left	NA
460	Benjamin	kune	m	8,5	21.05.2023		apples	outdoors	nonostensive	demo	2	4	ON	mirrorJ	23,68	5,56	14,48	0,383977901	1	left	28,38666667
461	Benjamin	kune	m	8,5	21.05.2023		apples	outdoors	nonostensive	demo	2	5	ON	mirrorJ	52,16	6,48	13,28	0,487951807	1	left	28,38666667
462	Benjamin	kune	m	8,5	21.05.2023		apples	outdoors	nonostensive	demo	2	6	ON	mirrorJ	42,52	10,76	13,08	0,822629969	1	left	28,38666667
463	Zwetschge	kune	f	8,5	21.05.2023		apples	outdoors	ostensive	nodemo	2	1	NO	mirrorJ	15,2	NA	NA	NA	1	right	NA
464	Zwetschge	kune	f	8,5	21.05.2023		apples	outdoors	ostensive	nodemo	2	2	NO	mirrorJ	33,4	NA	NA	NA	1	right	NA
465	Zwetschge	kune	f	8,5	21.05.2023		apples	outdoors	ostensive	nodemo	2	3	NO	mirrorJ	17,52	NA	NA	NA	1	left	NA
466	Zwetschge	kune	f	8,5	21.05.2023		apples	outdoors	ostensive	demo	2	4	NO	mirrorJ	13,64	5,48	11,56	0,474048443	1	right	22,04
467	Zwetschge	kune	f	8,5	21.05.2023		apples	outdoors	ostensive	demo	2	5	NO	mirrorJ	12,4	6,84	11,72	0,583617747	1	right	22,04
468	Zwetschge	kune	f	8,5	21.05.2023		apples	outdoors	ostensive	demo	2	6	NO	mirrorJ	14,12	6,24	12,56	0,496815287	1	right	22,04
469	Radieschen	kune	f	7,5	21.05.2023		apples	outdoors	nonostensive	nodemo	2	1	ON	J	21,32	NA	NA	NA	1	left	NA
470	Radieschen	kune	f	7,5	21.05.2023		apples	outdoors	nonostensive	nodemo	2	2	ON	J	16,68	NA	NA	NA	1	left	NA
471	Radieschen	kune	f	7,5	21.05.2023		apples	outdoors	nonostensive	nodemo	2	3	ON	J	60	NA	NA	NA	0	NA	NA
472	Radieschen	kune	f	7,5	21.05.2023		apples	outdoors	nonostensive	demo	2	4	ON	J	16,12	10,84	12	0,903333333	1	left	32,66666667
473	Radieschen	kune	f	7,5	21.05.2023		apples	outdoors	nonostensive	demo	2	5	ON	J	12,32	5,96	12,68	0,470031546	1	left	32,66666667
474	Radieschen	kune	f	7,5	21.05.2023		apples	outdoors	nonostensive	demo	2	6	ON	J	13	13,92	13,92	1	1	left	32,66666667
475	Romeo	kune	m	8,5	22.05.2023		bread	outdoors	ostensive	nodemo	2	1	NO	J	46,6	NA	NA	NA	1	left	NA
476	Romeo	kune	m	8,5	22.05.2023		bread	outdoors	ostensive	nodemo	2	2	NO	J	16,56	NA	NA	NA	1	left	NA
477	Romeo	kune	m	8,5	22.05.2023		bread	outdoors	ostensive	nodemo	2	3	NO	J	21,48	NA	NA	NA	1	left	NA
478	Romeo	kune	m	8,5	22.05.2023		bread	outdoors	ostensive	demo	2	4	NO	J	12,84	8,84	11	0,803636364	1	left	28,21333333
479	Romeo	kune	m	8,5	22.05.2023		bread	outdoors	ostensive	demo	2	5	NO	J	11,08	11,44	11,44	1	1	left	21,48
480	Romeo	kune	m	8,5	22.05.2023		bread	outdoors	ostensive	demo	2	6	NO	J	14,32	9,24	10,96	0,843065693	1	left	28,21333333
481	Zazou	kune	m	8,5	21.05.2023		apples	outdoors	ostensive	nodemo	2	1	NO	mirrorJ	18,76	NA	NA	NA	1	left	NA
482	Zazou	kune	m	8,5	21.05.2023		apples	outdoors	ostensive	nodemo	2	2	NO	mirrorJ	18	NA	NA	NA	1	left	NA
483	Zazou	kune	m	8,5	21.05.2023		apples	outdoors	ostensive	nodemo	2	3	NO	mirrorJ	34,2	NA	NA	NA	1	left	NA
484	Zazou	kune	m	8,5	21.05.2023		apples	outdoors	ostensive	demo	2	4	NO	mirrorJ	27,72	8,68	11,52	0,753472222	1	left	23,65333333
485	Zazou	kune	m	8,5	21.05.2023		apples	outdoors	ostensive	demo	2	5	NO	mirrorJ	20,88	7,4	11,64	0,635738832	1	left	23,65333333
486	Zazou	kune	m	8,5	21.05.2023		apples	outdoors	ostensive	demo	2	6	NO	mirrorJ	38,68	9,8	11,56	0,847750865	1	right	23,65333333
487	Rapunzel	kune	f	8,5	21.05.2023		apples	outdoors	nonostensive	nodemo	2	1	ON	J	19,8	NA	NA	NA	1	right	NA
488	Rapunzel	kune	f	8,5	21.05.2023		apples	outdoors	nonostensive	nodemo	2	2	ON	J	22,04	NA	NA	NA	1	left	NA
489	Rapunzel	kune	f	8,5	21.05.2023		apples	outdoors	nonostensive	nodemo	2	3	ON	J	33,04	NA	NA	NA	1	right	NA
490	Rapunzel	kune	f	8,5	21.05.2023		apples	outdoors	nonostensive	demo	2	4	ON	J	45,12	12,12	14,64	0,827868852	1	left	24,96
491	Rapunzel	kune	f	8,5	21.05.2023		apples	outdoors	nonostensive	demo	2	5	ON	J	60	14,52	14,52	1	0	NA	24,96
492	Rapunzel	kune	f	8,5	21.05.2023		apples	outdoors	nonostensive	demo	2	6	ON	J	18,28	14,36	14,36	1	1	left	24,96
493	Bolero	kune	m	7,5	21.05.2023		apples	outdoors	ostensive	nodemo	2	1	NO	J	49,48	NA	NA	NA	1	left	NA
494	Bolero	kune	m	7,5	21.05.2023		apples	outdoors	ostensive	nodemo	2	2	NO	J	21,2	NA	NA	NA	1	left	NA
495	Bolero	kune	m	7,5	21.05.2023		apples	outdoors	ostensive	nodemo	2	3	NO	J	23,28	NA	NA	NA	1	right	NA
496	Bolero	kune	m	7,5	21.05.2023		apples	outdoors	ostensive	demo	2	4	NO	J	17,6	11,4	12,16	0,9375	1	left	31,32
497	Bolero	kune	m	7,5	21.05.2023		apples	outdoors	ostensive	demo	2	5	NO	J	15,6	12,96	12,96	1	1	left	31,32
498	Bolero	kune	m	7,5	21.05.2023		apples	outdoors	ostensive	demo	2	6	NO	J	13,36	8,6	11,6	0,74137931	1	left	31,32
499	Blossom	kune	f	7,5	22.05.2023		apples	outdoors	nonostensive	nodemo	2	1	ON	mirrorJ	46,4	NA	NA	NA	1	left	NA
500	Blossom	kune	f	7,5	22.05.2023		apples	outdoors	nonostensive	nodemo	2	2	ON	mirrorJ	33,68	NA	NA	NA	1	right	NA
501	Blossom	kune	f	7,5	22.05.2023		apples	outdoors	nonostensive	nodemo	2	3	ON	mirrorJ	22,44	NA	NA	NA	1	left	NA
502	Blossom	kune	f	7,5	22.05.2023		apples	outdoors	nonostensive	demo	2	4	ON	mirrorJ	14,08	13,32	14,52	0,917355372	1	right	34,17333333
503	Blossom	kune	f	7,5	22.05.2023		apples	outdoors	nonostensive	demo	2	5	ON	mirrorJ	18,76	10,36	13,52	0,766272189	1	left	34,17333333
504	Blossom	kune	f	7,5	22.05.2023		apples	outdoors	nonostensive	demo	2	6	ON	mirrorJ	16,88	13,72	13,72	1	1	left	34,17333333
505	Rudi	kune	m	8,5	22.05.2023		apples	outdoors	ostensive	nodemo	2	1	NO	mirrorJ	60	NA	NA	NA	0	NA	NA
506	Rudi	kune	m	8,5	22.05.2023		apples	outdoors	ostensive	nodemo	2	2	NO	mirrorJ	32	NA	NA	NA	1	right	NA
507	Rudi	kune	m	8,5	22.05.2023		apples	outdoors	ostensive	nodemo	2	3	NO	mirrorJ	60	NA	NA	NA	0	NA	NA
508	Rudi	kune	m	8,5	22.05.2023		apples	outdoors	ostensive	demo	2	4	NO	mirrorJ	60	12,24	12,24	1	0	NA	50,66666667
509	Rudi	kune	m	8,5	22.05.2023		apples	outdoors	ostensive	demo	2	5	NO	mirrorJ	16,52	11,44	11,44	1	1	right	50,66666667
510	Rudi	kune	m	8,5	22.05.2023		apples	outdoors	ostensive	demo	2	6	NO	mirrorJ	14,68	12	12	1	1	right	50,66666667
511	Zafira	kune	f	8,5	22.05.2023		apples	outdoors	ostensive	nodemo	2	1	NO	J	60	NA	NA	NA	0	NA	NA
512	Zafira	kune	f	8,5	22.05.2023		apples	outdoors	ostensive	nodemo	2	2	NO	J	20,12	NA	NA	NA	1	left	NA
513	Zafira	kune	f	8,5	22.05.2023		apples	outdoors	ostensive	nodemo	2	3	NO	J	51,96	NA	NA	NA	1	left	NA
514	Zafira	kune	f	8,5	22.05.2023		apples	outdoors	ostensive	demo	2	4	NO	J	23,76	12,52	12,52	1	1	right	44,02666667
515	Zafira	kune	f	8,5	22.05.2023		apples	outdoors	ostensive	demo	2	5	NO	J	23,2	12,36	12,36	1	1	left	44,02666667
516	Zafira	kune	f	8,5	22.05.2023		apples	outdoors	ostensive	demo	2	6	NO	J	18,48	12,04	13,44	0,895833333	1	right	44,02666667
517	Zeppelin	kune	m	7,5	22.05.2023		apples	outdoors	nonostensive	nodemo	2	1	ON	mirrorJ	28,64	NA	NA	NA	1	left	NA
518	Zeppelin	kune	m	7,5	22.05.2023		apples	outdoors	nonostensive	nodemo	2	2	ON	mirrorJ	16,64	NA	NA	NA	1	right	NA
519	Zeppelin	kune	m	7,5	22.05.2023		apples	outdoors	nonostensive	nodemo	2	3	ON	mirrorJ	20,52	NA	NA	NA	1	left	NA
520	Zeppelin	kune	m	7,5	22.05.2023		apples	outdoors	nonostensive	demo	2	4	ON	mirrorJ	15,32	14	14	1	1	right	21,93333333
521	Zeppelin	kune	m	7,5	22.05.2023		apples	outdoors	nonostensive	demo	2	5	ON	mirrorJ	12,72	11,72	13,64	0,859237537	1	right	21,93333333
522	Zeppelin	kune	m	7,5	22.05.2023		apples	outdoors	nonostensive	demo	2	6	ON	mirrorJ	14,24	13,92	13,92	1	1	right	21,93333333
523	Bessy	kune	f	8,5	22.05.2023		apples	outdoors	ostensive	nodemo	2	1	NO	mirrorJ	16,12	NA	NA	NA	1	right	NA
524	Bessy	kune	f	8,5	22.05.2023		apples	outdoors	ostensive	nodemo	2	2	NO	mirrorJ	15,68	NA	NA	NA	1	left	NA
525	Bessy	kune	f	8,5	22.05.2023		apples	outdoors	ostensive	nodemo	2	3	NO	mirrorJ	15,51	NA	NA	NA	1	left	NA
526	Bessy	kune	f	8,5	22.05.2023		apples	outdoors	ostensive	demo	2	4	NO	mirrorJ	13,52	12	12	1	1	right	15,77
527	Bessy	kune	f	8,5	22.05.2023		apples	outdoors	ostensive	demo	2	5	NO	mirrorJ	13,36	12,36	12,36	1	1	left	15,77
528	Bessy	kune	f	8,5	22.05.2023		apples	outdoors	ostensive	demo	2	6	NO	mirrorJ	12,4	12,04	12,04	1	1	right	15,77
529	Bruno	kune	m	7,5	22.05.2023		apples	outdoors	nonostensive	nodemo	2	1	ON	J	16,24	NA	NA	NA	1	left	NA
530	Bruno	kune	m	7,5	22.05.2023		apples	outdoors	nonostensive	nodemo	2	2	ON	J	60	NA	NA	NA	0	NA	NA
531	Bruno	kune	m	7,5	22.05.2023		apples	outdoors	nonostensive	nodemo	2	3	ON	J	18,32	NA	NA	NA	1	left	NA
532	Bruno	kune	m	7,5	22.05.2023		apples	outdoors	nonostensive	demo	2	4	ON	J	35,2	13,68	13,68	1	1	left	31,52
533	Bruno	kune	m	7,5	22.05.2023		apples	outdoors	nonostensive	demo	2	5	ON	J	23,68	12,32	13,4	0,919402985	1	left	31,52
534	Bruno	kune	m	7,5	22.05.2023		apples	outdoors	nonostensive	demo	2	6	ON	J	13,76	11,76	12,6	0,933333333	1	left	31,52
535	Zita	kune	f	7,5	22.05.2023		apples	outdoors	ostensive	nodemo	2	1	NO	J	13,26	NA	NA	NA	1	right	NA
536	Zita	kune	f	7,5	22.05.2023		apples	outdoors	ostensive	nodemo	2	2	NO	J	16,12	NA	NA	NA	1	right	NA
537	Zita	kune	f	7,5	22.05.2023		apples	outdoors	ostensive	nodemo	2	3	NO	J	13,24	NA	NA	NA	1	right	NA
538	Zita	kune	f	7,5	22.05.2023		apples	outdoors	ostensive	demo	2	4	NO	J	12,32	11,12	12,08	0,920529801	1	right	14,20666667
539	Zita	kune	f	7,5	22.05.2023		apples	outdoors	ostensive	demo	2	5	NO	J	11,6	9,76	12,76	0,764890282	1	right	14,68
540	Zita	kune	f	7,5	22.05.2023		apples	outdoors	ostensive	demo	2	6	NO	J	13,68	9,68	12,56	0,770700637	1	right	14,20666667
541	Zacharias	kune	m	8,5	22.05.2023		apples	outdoors	nonostensive	nodemo	2	1	ON	mirrorJ	15,72	NA	NA	NA	1	left	NA
542	Zacharias	kune	m	8,5	22.05.2023		apples	outdoors	nonostensive	nodemo	2	2	ON	mirrorJ	16,24	NA	NA	NA	1	left	NA
543	Zacharias	kune	m	8,5	22.05.2023		apples	outdoors	nonostensive	nodemo	2	3	ON	mirrorJ	14,84	NA	NA	NA	1	left	NA
544	Zacharias	kune	m	8,5	22.05.2023		apples	outdoors	nonostensive	demo	2	4	ON	mirrorJ	15,44	9,28	13,6	0,682352941	1	left	15,6
545	Zacharias	kune	m	8,5	22.05.2023		apples	outdoors	nonostensive	demo	2	5	ON	mirrorJ	13,8	1,12	13,92	0,08045977	1	left	15,54
546	Zacharias	kune	m	8,5	22.05.2023		apples	outdoors	nonostensive	demo	2	6	ON	mirrorJ	12,6	3,48	14	0,248571429	1	left	15,6
547	Blume	kune	f	8,5	22.05.2023		apples	outdoors	ostensive	nodemo	2	1	NO	mirrorJ	23,08	NA	NA	NA	1	right	NA
548	Blume	kune	f	8,5	22.05.2023		apples	outdoors	ostensive	nodemo	2	2	NO	mirrorJ	17,84	NA	NA	NA	1	right	NA
549	Blume	kune	f	8,5	22.05.2023		apples	outdoors	ostensive	nodemo	2	3	NO	mirrorJ	13,64	NA	NA	NA	1	right	NA
550	Blume	kune	f	8,5	22.05.2023		apples	outdoors	ostensive	demo	2	4	NO	mirrorJ	17,24	11,96	11,96	1	1	right	18,18666667
551	Blume	kune	f	8,5	22.05.2023		apples	outdoors	ostensive	demo	2	5	NO	mirrorJ	16,32	12,96	12,96	1	1	right	18,18666667
552	Blume	kune	f	8,5	22.05.2023		apples	outdoors	ostensive	demo	2	6	NO	mirrorJ	14,24	11,52	11,52	1	1	right	18,18666667
553	Sow775	commercial	f		10.06.2023		apples	indoors	ostensive	nodemo	1	1	ON	J	14,88	NA	NA	NA	1	left	NA
554	Sow775	commercial	f		10.06.2023		apples	indoors	ostensive	nodemo	1	2	ON	J	60	NA	NA	NA	0	NA	NA
555	Sow775	commercial	f		10.06.2023		apples	indoors	ostensive	nodemo	1	3	ON	J	60	NA	NA	NA	0	NA	NA
556	Sow775	commercial	f		10.06.2023		apples	indoors	ostensive	demo	1	4	ON	J	60	2,6	12,12	0,214521452	0	NA	44,96
557	Sow775	commercial	f		10.06.2023		apples	indoors	ostensive	demo	1	5	ON	J	60	9,4	14,68	0,640326975	0	NA	60
558	Sow775	commercial	f		10.06.2023		apples	indoors	ostensive	demo	1	6	ON	J	60	3,76	13,8	0,272463768	0	NA	44,96
559	Sow775	commercial	f		14.06.2023		apples	indoors	ostensive	nodemo	2	1	ON	mirrorJ	NA	NA	NA	NA	NA	NA	NA
560	Sow775	commercial	f		14.06.2023		apples	indoors	ostensive	nodemo	2	2	ON	mirrorJ	NA	NA	NA	NA	NA	NA	NA
561	Sow775	commercial	f		14.06.2023		apples	indoors	ostensive	nodemo	2	3	ON	mirrorJ	NA	NA	NA	NA	NA	NA	NA
562	Sow775	commercial	f		14.06.2023		apples	indoors	ostensive	demo	2	4	ON	mirrorJ	NA	NA	NA	NA	NA	NA	NA
563	Sow775	commercial	f		14.06.2023		apples	indoors	ostensive	demo	2	5	ON	mirrorJ	NA	NA	NA	NA	NA	NA	NA
564	Sow775	commercial	f		14.06.2023		apples	indoors	ostensive	demo	2	6	ON	mirrorJ	NA	NA	NA	NA	NA	NA	NA
565	Flora	commercial	f		14.06.2023		apples	indoors	ostensive	nodemo	1	1	ON	mirrorJ	60	NA	NA	NA	0	NA	NA
566	Flora	commercial	f		14.06.2023		apples	indoors	ostensive	nodemo	1	2	ON	mirrorJ	60	NA	NA	NA	0	NA	NA
567	Flora	commercial	f		14.06.2023		apples	indoors	ostensive	nodemo	1	3	ON	mirrorJ	60	NA	NA	NA	0	NA	NA
568	Flora	commercial	f		14.06.2023		apples	indoors	ostensive	demo	1	4	ON	mirrorJ	60	14,4	14,4	1	0	NA	60
569	Flora	commercial	f		14.06.2023		apples	indoors	ostensive	demo	1	5	ON	mirrorJ	60	7,68	14	0,548571429	0	NA	60
570	Flora	commercial	f		14.06.2023		apples	indoors	ostensive	demo	1	6	ON	mirrorJ	60	4,28	13,36	0,320359281	0	NA	60
571	Flora	commercial	f		19.06.2023		apples	indoors	nonostensive	nodemo	2	1	ON	J	60	NA	NA	NA	0	NA	NA
572	Flora	commercial	f		19.06.2023		apples	indoors	nonostensive	nodemo	2	2	ON	J	60	NA	NA	NA	0	NA	NA
573	Flora	commercial	f		19.06.2023		apples	indoors	nonostensive	nodemo	2	3	ON	J	60	NA	NA	NA	0	NA	NA
574	Flora	commercial	f		19.06.2023		apples	indoors	nonostensive	demo	2	4	ON	J	60	11,28	16,36	0,689486553	0	NA	60
575	Flora	commercial	f		19.06.2023		apples	indoors	nonostensive	demo	2	5	ON	J	60	2,68	16,52	0,162227603	0	NA	60
576	Flora	commercial	f		19.06.2023		apples	indoors	nonostensive	demo	2	6	ON	J	60	0,24	15,16	0,015831135	0	NA	60
577	Sow897	commercial	f		14.06.2023		apples	indoors	nonostensive	nodemo	1	1	NO	J	60	NA	NA	NA	0	NA	NA
578	Sow897	commercial	f		14.06.2023		apples	indoors	nonostensive	nodemo	1	2	NO	J	60	NA	NA	NA	0	NA	NA
579	Sow897	commercial	f		14.06.2023		apples	indoors	nonostensive	nodemo	1	3	NO	J	60	NA	NA	NA	0	NA	NA
580	Sow897	commercial	f		14.06.2023		apples	indoors	nonostensive	demo	1	4	NO	J	60	4,84	14,44	0,335180055	0	NA	60
581	Sow897	commercial	f		14.06.2023		apples	indoors	nonostensive	demo	1	5	NO	J	60	10,72	15,4	0,696103896	0	NA	60
582	Sow897	commercial	f		14.06.2023		apples	indoors	nonostensive	demo	1	6	NO	J	60	7	16,2	0,432098765	0	NA	60
583	Sow897	commercial	f		14.06.2023		apples	indoors	ostensive	nodemo	2	1	NO	mirrorJ	60	NA	NA	NA	0	NA	NA
584	Sow897	commercial	f		19.06.2023		apples	indoors	ostensive	nodemo	2	2	NO	mirrorJ	24,32	NA	NA	NA	1	left	NA
585	Sow897	commercial	f		19.06.2023		apples	indoors	ostensive	nodemo	2	3	NO	mirrorJ	60	NA	NA	NA	0	NA	NA
586	Sow897	commercial	f		19.06.2023		apples	indoors	ostensive	demo	2	4	NO	mirrorJ	60	8,52	13,08	0,651376147	0	NA	48,10666667
587	Sow897	commercial	f		19.06.2023		apples	indoors	ostensive	demo	2	5	NO	mirrorJ	60	2,56	13,24	0,193353474	0	NA	48,10666667
588	Sow897	commercial	f		19.06.2023		apples	indoors	ostensive	demo	2	6	NO	mirrorJ	60	7,32	13,6	0,538235294	0	NA	48,10666667
589	Sow878	commercial	f		14.06.2023		apples	indoors	nonostensive	nodemo	1	1	NO	mirrorJ	60	NA	NA	NA	0	NA	NA
590	Sow878	commercial	f		14.06.2023		apples	indoors	nonostensive	nodemo	1	2	NO	mirrorJ	60	NA	NA	NA	0	NA	NA
591	Sow878	commercial	f		14.06.2023		apples	indoors	nonostensive	nodemo	1	3	NO	mirrorJ	60	NA	NA	NA	0	NA	NA
592	Sow878	commercial	f		14.06.2023		apples	indoors	nonostensive	demo	1	4	NO	mirrorJ	60	11,44	15,44	0,740932642	0	NA	60
593	Sow878	commercial	f		14.06.2023		apples	indoors	nonostensive	demo	1	5	NO	mirrorJ	60	3,84	14,88	0,258064516	0	NA	60
594	Sow878	commercial	f		14.06.2023		apples	indoors	nonostensive	demo	1	6	NO	mirrorJ	60	4,56	15,16	0,300791557	0	NA	60
595	Sow878	commercial	f		19.06.2023		apples	indoors	ostensive	nodemo	2	1	NO	J	48,72	NA	NA	NA	1	NA	NA
596	Sow878	commercial	f		19.06.2023		apples	indoors	ostensive	nodemo	2	2	NO	J	60	NA	NA	NA	0	NA	NA
597	Sow878	commercial	f		19.06.2023		apples	indoors	ostensive	nodemo	2	3	NO	J	60	NA	NA	NA	0	NA	NA
598	Sow878	commercial	f		19.06.2023		apples	indoors	ostensive	demo	2	4	NO	J	60	1,96	13,28	0,147590361	0	NA	56,24
599	Sow878	commercial	f		19.06.2023		apples	indoors	ostensive	demo	2	5	NO	J	60	9,76	13,84	0,705202312	0	NA	56,24
600	Sow878	commercial	f		19.06.2023		apples	indoors	ostensive	demo	2	6	NO	J	60	5,24	15,36	0,341145833	0	NA	56,24
601	Sow768	commercial	f		06.06.2023		apples	indoors	nonostensive	nodemo	1	1	NO	mirrorJ	60	NA	NA	NA	0	NA	NA
602	Sow768	commercial	f		06.06.2023		apples	indoors	nonostensive	nodemo	1	2	NO	mirrorJ	60	NA	NA	NA	0	NA	NA
603	Sow768	commercial	f		06.06.2023		apples	indoors	nonostensive	nodemo	1	3	NO	mirrorJ	60	NA	NA	NA	0	NA	NA
604	Sow768	commercial	f		06.06.2023		apples	indoors	nonostensive	demo	1	4	NO	mirrorJ	60	0,36	16,64	0,021634615	0	NA	60
605	Sow768	commercial	f		06.06.2023		apples	indoors	nonostensive	demo	1	5	NO	mirrorJ	60	3,28	16,92	0,193853428	0	NA	60
606	Sow768	commercial	f		06.06.2023		apples	indoors	nonostensive	demo	1	6	NO	mirrorJ	60	4,48	16,48	0,27184466	0	NA	60
607	Sow768	commercial	f		14.06.2023		apples	indoors	ostensive	nodemo	2	1	NO	J	60	NA	NA	NA	0	NA	NA
608	Sow768	commercial	f		14.06.2023		apples	indoors	ostensive	nodemo	2	2	NO	J	60	NA	NA	NA	0	NA	NA
609	Sow768	commercial	f		14.06.2023		apples	indoors	ostensive	nodemo	2	3	NO	J	60	NA	NA	NA	0	NA	NA
610	Sow768	commercial	f		14.06.2023		apples	indoors	ostensive	demo	2	4	NO	J	60	6,24	13,8	0,452173913	0	NA	60
611	Sow768	commercial	f		14.06.2023		apples	indoors	ostensive	demo	2	5	NO	J	60	5,08	14,2	0,357746479	0	NA	60
612	Sow768	commercial	f		14.06.2023		apples	indoors	ostensive	demo	2	6	NO	J	60	8,32	14,84	0,5606469	0	NA	60
