# Supplementary material for: Human ostension enhances attentiveness but not performance in domestic pigs
Source: Sci Rep. 2025 May 9;15:16161. doi: 10.1038/s41598-025-00511-7 (PMC12064724; doi:10.1038/s41598-025-00511-7)
Supplement: Supplementary file 6 — Supplementary Material 6 [file 41598_2025_511_MOESM6_ESM.zip › Raw data/Gazing test.CSV]

Observation	Subject	Group	Sex	Age	Day	Time	Food	Environment	Condition	Trial	Trial_within_Cond	Condition_order	Side	Success	Choice_happened	Attentiveness	Cue duration	Attentiveness_relative	Barrier(Medau)
1	Meaty	companion	m	4	24.09.2022	10:00	apples/figs	outdoors	ostensive	1	1	1	left	0	1	6,24	6,24	1
2	Meaty	companion	m	4	24.09.2022	10:00	apples/figs	outdoors	ostensive	2	2	1	left	1	1	6,32	6,32	1
3	Meaty	companion	m	4	24.09.2022	10:00	apples/figs	outdoors	ostensive	3	3	1	right	1	1	5,4	5,4	1
4	Meaty	companion	m	4	24.09.2022	10:00	apples/figs	outdoors	ostensive	4	4	1	left	1	1	3,52	4,24	0,830188679
5	Meaty	companion	m	4	24.09.2022	10:00	apples/figs	outdoors	ostensive	5	5	1	right	0	1	3,24	3,6	0,9
6	Meaty	companion	m	4	24.09.2022	10:00	apples/figs	outdoors	ostensive	6	6	1	right	0	1	3,4	3,4	1
7	Meaty	companion	m	4	24.09.2022	10:00	apples/figs	outdoors	nonostensive	7	1	2	left	1	1	5,64	5,92	0,952702703
8	Meaty	companion	m	4	24.09.2022	10:00	apples/figs	outdoors	nonostensive	8	2	2	right	0	1	4,16	5,72	0,727272727
9	Meaty	companion	m	4	24.09.2022	10:00	apples/figs	outdoors	nonostensive	9	3	2	right	1	1	4,28	5,72	0,748251748
10	Meaty	companion	m	4	24.09.2022	10:00	apples/figs	outdoors	nonostensive	10	4	2	left	0	1	1,88	1,88	1
11	Meaty	companion	m	4	24.09.2022	10:00	apples/figs	outdoors	nonostensive	11	5	2	right	0	1	4,2	5	0,84
12	Meaty	companion	m	4	24.09.2022	10:00	apples/figs	outdoors	nonostensive	12	6	2	left	0	1	4,16	5,8	0,717241379
13	Meaty	companion	m	4	24.09.2022	10:00	NA	outdoors	control	13	1	3	right	NA	NA	NA	NA	NA
14	Meaty	companion	m	4	24.09.2022	10:00	NA	outdoors	control	14	2	3	right	NA	NA	NA	NA	NA
15	Meaty	companion	m	4	24.09.2022	10:00	NA	outdoors	control	15	3	3	left	NA	NA	NA	NA	NA
16	Meaty	companion	m	4	24.09.2022	10:00	NA	outdoors	control	16	4	3	left	NA	NA	NA	NA	NA
17	Meaty	companion	m	4	24.09.2022	10:00	NA	outdoors	control	17	5	3	right	NA	NA	NA	NA	NA
18	Meaty	companion	m	4	24.09.2022	10:00	NA	outdoors	control	18	6	3	left	NA	NA	NA	NA	NA
19	Töpi	companion	f	4	27.09.2022	09:30	apples/carrots	outdoors	nonostensive	1	1	1	right	1	1	4,08	4,08	1
20	Töpi	companion	f	4	27.09.2022	09:30	apples/carrots	outdoors	nonostensive	2	2	1	right	1	1	2,96	4,16	0,711538462
21	Töpi	companion	f	4	27.09.2022	09:30	apples/carrots	outdoors	nonostensive	3	3	1	left	0	1	4,4	4,4	1
22	Töpi	companion	f	4	27.09.2022	09:30	apples/carrots	outdoors	nonostensive	4	4	1	right	1	1	5,88	5,88	1
23	Töpi	companion	f	4	27.09.2022	09:30	apples/carrots	outdoors	nonostensive	5	5	1	left	0	1	5,08	5,08	1
24	Töpi	companion	f	4	27.09.2022	09:30	apples/carrots	outdoors	nonostensive	6	6	1	left	0	1	5,12	5,76	0,888888889
25	Töpi	companion	f	4	27.09.2022	09:30	apples/carrots	outdoors	ostensive	7	1	2	right	1	1	4,52	5,72	0,79020979
26	Töpi	companion	f	4	27.09.2022	09:30	apples/carrots	outdoors	ostensive	8	2	2	left	0	1	5	5	1
27	Töpi	companion	f	4	27.09.2022	09:30	apples/carrots	outdoors	ostensive	9	3	2	right	1	1	5,4	5,4	1
28	Töpi	companion	f	4	27.09.2022	09:30	apples/carrots	outdoors	ostensive	10	4	2	left	0	1	5,36	5,36	1
29	Töpi	companion	f	4	27.09.2022	09:30	apples/carrots	outdoors	ostensive	11	5	2	right	1	1	4,76	4,76	1
30	Töpi	companion	f	4	27.09.2022	09:30	apples/carrots	outdoors	ostensive	12	6	2	left	0	1	4,96	4,96	1
31	Töpi	companion	f	4	27.09.2022	09:30	apples/carrots	outdoors	control	13	1	3	right	1	1	NA	NA	NA
32	Töpi	companion	f	4	27.09.2022	09:30	apples/carrots	outdoors	control	14	2	3	right	1	1	NA	NA	NA
33	Töpi	companion	f	4	27.09.2022	09:30	apples/carrots	outdoors	control	15	3	3	left	0	1	NA	NA	NA
34	Töpi	companion	f	4	27.09.2022	09:30	apples/carrots	outdoors	control	16	4	3	left	0	1	NA	NA	NA
35	Töpi	companion	f	4	27.09.2022	09:30	apples/carrots	outdoors	control	17	5	3	right	1	1	NA	NA	NA
36	Töpi	companion	f	4	27.09.2022	09:30	apples/carrots	outdoors	control	18	6	3	left	0	1	NA	NA	NA
37	Borsó	companion	m	5	25.09.2022	09:30	apples	outdoors	ostensive	1	1	1	left	1	1	3,36	5,28	0,636363636
38	Borsó	companion	m	5	25.09.2022	09:30	apples	outdoors	ostensive	2	2	1	left	1	1	3	3,44	0,872093023
39	Borsó	companion	m	5	25.09.2022	09:30	apples	outdoors	ostensive	3	3	1	right	0	1	2,88	2,92	0,98630137
40	Borsó	companion	m	5	25.09.2022	09:30	apples	outdoors	ostensive	4	4	1	left	1	1	3,64	3,68	0,989130435
41	Borsó	companion	m	5	25.09.2022	09:30	apples	outdoors	ostensive	5	5	1	right	1	1	3,16	3,36	0,94047619
42	Borsó	companion	m	5	25.09.2022	09:30	apples	outdoors	ostensive	6	6	1	right	1	1	3,32	3,32	1
43	Borsó	companion	m	5	25.09.2022	09:30	apples	outdoors	nonostensive	7	1	2	left	1	1	3,68	5,88	0,62585034
44	Borsó	companion	m	5	25.09.2022	09:30	apples	outdoors	nonostensive	8	2	2	left	1	1	3,36	3,36	1
45	Borsó	companion	m	5	25.09.2022	09:30	apples	outdoors	nonostensive	9	3	2	right	0	1	3,08	3,08	1
46	Borsó	companion	m	5	25.09.2022	09:30	apples	outdoors	nonostensive	10	4	2	right	1	1	2,76	2,76	1
47	Borsó	companion	m	5	25.09.2022	09:30	apples	outdoors	nonostensive	11	5	2	left	0	1	1,92	1,92	1
48	Borsó	companion	m	5	25.09.2022	09:30	apples	outdoors	nonostensive	12	6	2	right	1	1	2,8	3,6	0,777777778
49	Borsó	companion	m	5	25.09.2022	09:30	apples	outdoors	control	13	1	3	right	1	1	NA	NA	NA
50	Borsó	companion	m	5	25.09.2022	09:30	apples	outdoors	control	14	2	3	left	0	1	NA	NA	NA
51	Borsó	companion	m	5	25.09.2022	09:30	NA	outdoors	control	15	3	3	left	NA	NA	NA	NA	NA
52	Borsó	companion	m	5	25.09.2022	09:30	NA	outdoors	control	16	4	3	right	NA	NA	NA	NA	NA
53	Borsó	companion	m	5	25.09.2022	09:30	NA	outdoors	control	17	5	3	right	NA	NA	NA	NA	NA
54	Borsó	companion	m	5	25.09.2022	09:30	NA	outdoors	control	18	6	3	left	NA	NA	NA	NA	NA
55	Pilo	companion	m	5	28.09.2022	09:30	dogfood	outdoors	nonostensive	1	1	1	right	0	1	3,28	4,36	0,752293578
56	Pilo	companion	m	5	28.09.2022	09:30	dogfood	outdoors	nonostensive	2	2	1	right	1	1	3,04	5	0,608
57	Pilo	companion	m	5	28.09.2022	09:30	dogfood	outdoors	nonostensive	3	3	1	left	1	1	3,44	3,44	1
58	Pilo	companion	m	5	28.09.2022	09:30	dogfood	outdoors	nonostensive	4	4	1	right	0	1	3,56	3,56	1
59	Pilo	companion	m	5	28.09.2022	09:30	dogfood	outdoors	nonostensive	5	5	1	left	1	1	2,48	2,88	0,861111111
60	Pilo	companion	m	5	28.09.2022	09:30	dogfood	outdoors	nonostensive	6	6	1	left	1	1	2,32	2,76	0,84057971
61	Pilo	companion	m	5	28.09.2022	09:30	dogfood	outdoors	ostensive	7	1	2	left	1	1	3,12	3,12	1
62	Pilo	companion	m	5	28.09.2022	09:30	dogfood	outdoors	ostensive	8	2	2	left	1	1	2,8	3,28	0,853658537
63	Pilo	companion	m	5	28.09.2022	09:30	dogfood	outdoors	ostensive	9	3	2	right	0	1	3,28	4,52	0,725663717
64	Pilo	companion	m	5	28.09.2022	09:30	dogfood	outdoors	ostensive	10	4	2	right	1	1	4,4	4,4	1
65	Pilo	companion	m	5	28.09.2022	09:30	dogfood	outdoors	ostensive	11	5	2	left	1	1	3,48	4,16	0,836538462
66	Pilo	companion	m	5	28.09.2022	09:30	dogfood	outdoors	ostensive	12	6	2	right	0	1	3,24	3,24	1
67	Pilo	companion	m	5	28.09.2022	09:30	dogfood	outdoors	control	13	1	3	left	1	1	NA	NA	NA
68	Pilo	companion	m	5	28.09.2022	09:30	dogfood	outdoors	control	14	2	3	right	0	1	NA	NA	NA
69	Pilo	companion	m	5	28.09.2022	09:30	dogfood	outdoors	control	15	3	3	right	0	1	NA	NA	NA
70	Pilo	companion	m	5	28.09.2022	09:30	dogfood	outdoors	control	16	4	3	left	1	1	NA	NA	NA
71	Pilo	companion	m	5	28.09.2022	09:30	dogfood	outdoors	control	17	5	3	right	0	1	NA	NA	NA
72	Pilo	companion	m	5	28.09.2022	09:30	dogfood	outdoors	control	18	6	3	left	1	1	NA	NA	NA
73	Bambi	companion	f	4	08.10.2022	14:00	potatoes	outdoors	ostensive	1	1	1	right	1	1	1,12	2,68	0,417910448
74	Bambi	companion	f	4	08.10.2022	14:00	potatoes	outdoors	ostensive	2	2	1	left	0	1	1,28	4,72	0,271186441
75	Bambi	companion	f	4	08.10.2022	14:00	potatoes	outdoors	ostensive	3	3	1	right	1	1	1,24	1,92	0,645833333
76	Bambi	companion	f	4	08.10.2022	14:00	potatoes	outdoors	ostensive	4	4	1	left	0	1	2,6	3	0,866666667
77	Bambi	companion	f	4	08.10.2022	14:00	potatoes	outdoors	ostensive	5	5	1	right	1	1	2,84	3,56	0,797752809
78	Bambi	companion	f	4	08.10.2022	14:00	potatoes	outdoors	ostensive	6	6	1	left	0	1	1,12	1,28	0,875
79	Bambi	companion	f	4	08.10.2022	14:00	potatoes	outdoors	nonostensive	7	1	2	right	1	1	3,96	3,96	1
80	Bambi	companion	f	4	08.10.2022	14:00	potatoes	outdoors	nonostensive	8	2	2	left	0	1	2,4	3,04	0,789473684
81	Bambi	companion	f	4	08.10.2022	14:00	potatoes	outdoors	nonostensive	9	3	2	left	0	1	4,44	5,5	0,807272727
82	Bambi	companion	f	4	08.10.2022	14:00	potatoes	outdoors	nonostensive	10	4	2	right	1	1	3,36	4,48	0,75
83	Bambi	companion	f	4	08.10.2022	14:00	potatoes	outdoors	nonostensive	11	5	2	right	1	1	2,8	4,28	0,654205607
84	Bambi	companion	f	4	08.10.2022	14:00	potatoes	outdoors	nonostensive	12	6	2	left	1	1	3,88	4,44	0,873873874
85	Bambi	companion	f	4	08.10.2022	14:00	potatoes	outdoors	control	13	1	3	right	0	1	NA	NA	NA
86	Bambi	companion	f	4	08.10.2022	14:00	potatoes	outdoors	control	14	2	3	right	0	1	NA	NA	NA
87	Bambi	companion	f	4	08.10.2022	14:00	potatoes	outdoors	control	15	3	3	left	1	1	NA	NA	NA
88	Bambi	companion	f	4	08.10.2022	14:00	potatoes	outdoors	control	16	4	3	right	0	1	NA	NA	NA
89	Bambi	companion	f	4	08.10.2022	14:00	potatoes	outdoors	control	17	5	3	left	NA	NA	NA	NA	NA
90	Bambi	companion	f	4	08.10.2022	14:00	potatoes	outdoors	control	18	6	3	left	NA	NA	NA	NA	NA
91	Sári	companion	f	4	09.10.2022	10:00	bananas, beetroot, cheese, raisins, rice balls, apples	outdoors (terrace)	nonostensive	1	1	1	right	0	1	3,2	3,8	0,842105263
92	Sári	companion	f	4	09.10.2022	10:00	bananas, beetroot, cheese, raisins, rice balls, apples	outdoors (terrace)	nonostensive	2	2	1	left	0	1	2,36	2,88	0,819444444
93	Sári	companion	f	4	09.10.2022	10:00	bananas, beetroot, cheese, raisins, rice balls, apples	outdoors (terrace)	nonostensive	3	3	1	left	1	1	3,08	3,08	1
94	Sári	companion	f	4	09.10.2022	10:00	bananas, beetroot, cheese, raisins, rice balls, apples	outdoors (terrace)	nonostensive	4	4	1	right	1	1	1,64	2,16	0,759259259
95	Sári	companion	f	4	09.10.2022	10:00	bananas, beetroot, cheese, raisins, rice balls, apples	outdoors (terrace)	nonostensive	5	5	1	left	0	1	1,36	1,64	0,829268293
96	Sári	companion	f	4	09.10.2022	10:00	bananas, beetroot, cheese, raisins, rice balls, apples	outdoors (terrace)	nonostensive	6	6	1	right	1	1	1,6	2,68	0,597014925
97	Sári	companion	f	4	09.10.2022	10:00	bananas, beetroot, cheese, raisins, rice balls, apples	outdoors (terrace)	ostensive	7	1	2	right	1	1	1,16	1,92	0,604166667
98	Sári	companion	f	4	09.10.2022	10:00	bananas, beetroot, cheese, raisins, rice balls, apples	outdoors (terrace)	ostensive	8	2	2	left	1	1	1,36	1,76	0,772727273
99	Sári	companion	f	4	09.10.2022	10:00	bananas, beetroot, cheese, raisins, rice balls, apples	outdoors (terrace)	ostensive	9	3	2	right	0	1	1,48	2,16	0,685185185
100	Sári	companion	f	4	09.10.2022	10:00	bananas, beetroot, cheese, raisins, rice balls, apples	outdoors (terrace)	ostensive	10	4	2	left	1	1	1,32	1,68	0,785714286
101	Sári	companion	f	4	09.10.2022	10:00	bananas, beetroot, cheese, raisins, rice balls, apples	outdoors (terrace)	ostensive	11	5	2	right	0	1	1,56	1,6	0,975
102	Sári	companion	f	4	09.10.2022	10:00	bananas, beetroot, cheese, raisins, rice balls, apples	outdoors (terrace)	ostensive	12	6	2	left	1	1	1,36	2,32	0,586206897
103	Sári	companion	f	4	09.10.2022	10:00	bananas, beetroot, cheese, raisins, rice balls, apples	outdoors (terrace)	control	13	1	3	left	NA	NA	NA	NA	NA
104	Sári	companion	f	4	09.10.2022	10:00	bananas, beetroot, cheese, raisins, rice balls, apples	outdoors (terrace)	control	14	2	3	right	NA	NA	NA	NA	NA
105	Sári	companion	f	4	09.10.2022	10:00	bananas, beetroot, cheese, raisins, rice balls, apples	outdoors (terrace)	control	15	3	3	left	NA	NA	NA	NA	NA
106	Sári	companion	f	4	09.10.2022	10:00	bananas, beetroot, cheese, raisins, rice balls, apples	outdoors (terrace)	control	16	4	3	right	NA	NA	NA	NA	NA
107	Sári	companion	f	4	09.10.2022	10:00	bananas, beetroot, cheese, raisins, rice balls, apples	outdoors (terrace)	control	17	5	3	right	NA	NA	NA	NA	NA
108	Sári	companion	f	4	09.10.2022	10:00	bananas, beetroot, cheese, raisins, rice balls, apples	outdoors (terrace)	control	18	6	3	left	NA	NA	NA	NA	NA
109	Lajos	companion	m	4	29.11.2022	10:30	apples	outdoors	ostensive	1	1	1	left	NA	0	NA	NA	NA		no choice
110	Lajos	companion	m	4	29.11.2022	10:30	apples	outdoors	ostensive	2	2	1	left	0	1	3,52	4,68	0,752136752
111	Lajos	companion	m	4	29.11.2022	10:30	apples	outdoors	ostensive	3	3	1	right	1	1	4,68	4,68	1
112	Lajos	companion	m	4	29.11.2022	10:30	apples	outdoors	ostensive	4	4	1	right	1	1	4,6	4,6	1
113	Lajos	companion	m	4	29.11.2022	10:30	apples	outdoors	ostensive	5	5	1	left	0	1	5,28	5,28	1
114	Lajos	companion	m	4	29.11.2022	10:30	apples	outdoors	ostensive	6	6	1	right	1	1	2,32	3,32	0,698795181
115	Lajos	companion	m	4	29.11.2022	10:30	apples	outdoors	nonostensive	7	1	2	right	1	1	4,4	4,4	1
116	Lajos	companion	m	4	29.11.2022	10:30	apples	outdoors	nonostensive	8	2	2	left	0	1	3,28	4,04	0,811881188
117	Lajos	companion	m	4	29.11.2022	10:30	apples	outdoors	nonostensive	9	3	2	left	1	1	4,4	4,4	1
118	Lajos	companion	m	4	29.11.2022	10:30	apples	outdoors	nonostensive	10	4	2	right	0	1	4,48	4,48	1
119	Lajos	companion	m	4	29.11.2022	10:30	apples	outdoors	nonostensive	11	5	2	left	1	1	4,32	4,36	0,990825688
120	Lajos	companion	m	4	29.11.2022	10:30	apples	outdoors	nonostensive	12	6	2	right	0	1	4,36	4,36	1
121	Lajos	companion	m	4	29.11.2022	10:30	apples	outdoors	control	13	1	3	left	1	1	NA	NA	NA
122	Lajos	companion	m	4	29.11.2022	10:30	apples	outdoors	control	14	2	3	left	0	1	NA	NA	NA
123	Lajos	companion	m	4	29.11.2022	10:30	apples	outdoors	control	15	3	3	right	1	1	NA	NA	NA
124	Lajos	companion	m	4	29.11.2022	10:30	apples	outdoors	control	16	4	3	right	0	1	NA	NA	NA
125	Lajos	companion	m	4	29.11.2022	10:30	apples	outdoors	control	17	5	3	left	0	1	NA	NA	NA
126	Lajos	companion	m	4	29.11.2022	10:30	apples	outdoors	control	18	6	3	right	1	1	NA	NA	NA
127	Rozi	companion	f	??	01.12.2022	09:30	cookies	indoors	ostensive	1	1	1	left	0	1	3	4,76	0,630252101
128	Rozi	companion	f	??	01.12.2022	09:30	cookies	indoors	ostensive	2	2	1	right	1	1	0,4	4,56	0,087719298
129	Rozi	companion	f	??	01.12.2022	09:30	cookies	indoors	ostensive	3	3	1	left	1	1	4,52	4,52	1
130	Rozi	companion	f	??	01.12.2022	09:30	cookies	indoors	ostensive	4	4	1	left	1	1	3,48	4,48	0,776785714
131	Rozi	companion	f	??	01.12.2022	09:30	cookies	indoors	ostensive	5	5	1	right	1	1	2,36	4,36	0,541284404
132	Rozi	companion	f	??	01.12.2022	09:30	cookies	indoors	ostensive	6	6	1	right	1	1	4,28	4,28	1
133	Rozi	companion	f	??	01.12.2022	09:30	cookies	indoors	nonostensive	7	1	2	left	0	1	4,4	4,4	1
134	Rozi	companion	f	??	01.12.2022	09:30	cookies	indoors	nonostensive	8	2	2	right	1	1	1,12	5,16	0,217054264
135	Rozi	companion	f	??	01.12.2022	09:30	cookies	indoors	nonostensive	9	3	2	right	0	1	2,96	4,68	0,632478632
136	Rozi	companion	f	??	01.12.2022	09:30	cookies	indoors	nonostensive	10	4	2	left	0	1	1,56	5	0,312
137	Rozi	companion	f	??	01.12.2022	09:30	cookies	indoors	nonostensive	11	5	2	right	NA	0	NA	NA	NA		no choice
138	Rozi	companion	f	??	01.12.2022	09:30	cookies	indoors	nonostensive	12	6	2	left	0	1	3,04	5,16	0,589147287
139	Rozi	companion	f	??	01.12.2022	09:30	cookies	indoors	control	13	1	3	right	1	1	NA	NA
140	Rozi	companion	f	??	01.12.2022	09:30	cookies	indoors	control	14	2	3	right	NA	NA	NA	NA
141	Rozi	companion	f	??	01.12.2022	09:30	cookies	indoors	control	15	3	3	left	NA	NA	NA	NA
142	Rozi	companion	f	??	01.12.2022	09:30	cookies	indoors	control	16	4	3	right	NA	NA	NA	NA
143	Rozi	companion	f	??	01.12.2022	09:30	cookies	indoors	control	17	5	3	left	NA	NA	NA	NA
144	Rozi	companion	f	??	01.12.2022	09:30	cookies	indoors	control	18	6	3	left	NA	NA	NA	NA
145	Sow833	commercial	f	1,5	27.03.2023	09:00	apples	indoors	nonostensive	1	1	1	right	1	1	2,2	4,88	0,450819672	short
146	Sow833	commercial	f	1,5	27.03.2023	09:00	apples	indoors	nonostensive	2	2	1	left	1	1	4,12	4,52	0,911504425	short
147	Sow833	commercial	f	1,5	27.03.2023	09:00	apples	indoors	nonostensive	3	3	1	right	0	1	1,04	4,16	0,25	short
148	Sow833	commercial	f	1,5	27.03.2023	09:00	apples	indoors	nonostensive	4	4	1	right	1	1	1,44	4,32	0,333333333	short
149	Sow833	commercial	f	1,5	27.03.2023	09:00	apples	indoors	nonostensive	5	5	1	left	0	1	1,96	3,84	0,510416667	short
150	Sow833	commercial	f	1,5	27.03.2023	09:00	apples	indoors	nonostensive	6	6	1	left	1	1	2,08	3,88	0,536082474	short
151	Sow833	commercial	f	1,5	27.03.2023	09:00	apples	indoors	ostensive	7	1	2	left	0	1	1,12	3,92	0,285714286	short
152	Sow833	commercial	f	1,5	27.03.2023	09:00	apples	indoors	ostensive	8	2	2	right	1	1	4,28	4,28	1	short
153	Sow833	commercial	f	1,5	27.03.2023	09:00	apples	indoors	ostensive	9	3	2	left	1	1	1,96	3,92	0,5	short
154	Sow833	commercial	f	1,5	27.03.2023	09:00	apples	indoors	ostensive	10	4	2	left	1	1	2,24	3,84	0,583333333	short
155	Sow833	commercial	f	1,5	27.03.2023	09:00	apples	indoors	ostensive	11	5	2	right	0	1	0	3,88	0	short
156	Sow833	commercial	f	1,5	27.03.2023	09:00	apples	indoors	ostensive	12	6	2	right	1	1	2,96	5,12	0,578125	short
157	Sow833	commercial	f	1,5	27.03.2023	09:00	apples	indoors	control	13	1	3	left	1	1	NA	NA	NA	short
158	Sow833	commercial	f	1,5	27.03.2023	09:00	apples	indoors	control	14	2	3	left	1	1	NA	NA	NA	short
159	Sow833	commercial	f	1,5	27.03.2023	09:00	apples	indoors	control	15	3	3	right	1	1	NA	NA	NA	short
160	Sow833	commercial	f	1,5	27.03.2023	09:00	apples	indoors	control	16	4	3	right	1	1	NA	NA	NA	short
161	Sow833	commercial	f	1,5	27.03.2023	09:00	apples	indoors	control	17	5	3	left	0	1	NA	NA	NA	short
162	Sow833	commercial	f	1,5	27.03.2023	09:00	apples	indoors	control	18	6	3	right	NA	NA	NA	NA	NA	short
163	Sow805	commercial	f	2	27.03.2023	11:00	apples	indoors	ostensive	1	1	1	right	0	1	3,6	3,96	0,909090909	short
164	Sow805	commercial	f	2	27.03.2023	11:00	apples	indoors	ostensive	2	2	1	right	1	1	3,12	4,8	0,65	short
165	Sow805	commercial	f	2	27.03.2023	11:00	apples	indoors	ostensive	3	3	1	left	1	1	4,24	4,24	1	short
166	Sow805	commercial	f	2	27.03.2023	11:00	apples	indoors	ostensive	4	4	1	left	0	1	2,96	5,28	0,560606061	short
167	Sow805	commercial	f	2	27.03.2023	11:00	apples	indoors	ostensive	5	5	1	right	0	1	1,48	4,04	0,366336634	short
168	Sow805	commercial	f	2	27.03.2023	11:00	apples	indoors	ostensive	6	6	1	left	0	1	2,88	4,16	0,692307692	short
169	Sow805	commercial	f	2	27.03.2023	11:00	apples	indoors	nonostensive	7	1	2	left	0	1	1,4	4,36	0,321100917	short
170	Sow805	commercial	f	2	27.03.2023	11:00	apples	indoors	nonostensive	8	2	2	right	0	1	2,16	4,12	0,524271845	short
171	Sow805	commercial	f	2	27.03.2023	11:00	apples	indoors	nonostensive	9	3	2	left	1	1	1,08	4,36	0,247706422	short
172	Sow805	commercial	f	2	27.03.2023	11:00	apples	indoors	nonostensive	10	4	2	right	1	1	1,68	4,08	0,411764706	short
173	Sow805	commercial	f	2	27.03.2023	11:00	apples	indoors	nonostensive	11	5	2	right	1	1	2	4,08	0,490196078	short
174	Sow805	commercial	f	2	27.03.2023	11:00	apples	indoors	nonostensive	12	6	2	left	1	1	1,56	4,2	0,371428571	short
175	Sow805	commercial	f	2	27.03.2023	11:00	apples	indoors	control	13	1	3	right	1	1	NA	NA	NA	short
176	Sow805	commercial	f	2	27.03.2023	11:00	apples	indoors	control	14	2	3	left	1	1	NA	NA	NA	short
177	Sow805	commercial	f	2	27.03.2023	11:00	apples	indoors	control	15	3	3	right	1	1	NA	NA	NA	short
178	Sow805	commercial	f	2	27.03.2023	11:00	apples	indoors	control	16	4	3	left	1	1	NA	NA	NA	short
179	Sow805	commercial	f	2	27.03.2023	11:00	apples	indoors	control	17	5	3	left	1	1	NA	NA	NA	short
180	Sow805	commercial	f	2	27.03.2023	11:00	apples	indoors	control	18	6	3	right	1	1	NA	NA	NA	short
181	Sow841	commercial	f	1,5	27.03.2023	13:00	apples	indoors	nonostensive	1	1	1	left	0	1	1,24	3,8	0,326315789	short
182	Sow841	commercial	f	1,5	27.03.2023	13:00	apples	indoors	nonostensive	2	2	1	right	1	1	4,64	4,64	1	short
183	Sow841	commercial	f	1,5	27.03.2023	13:00	apples	indoors	nonostensive	3	3	1	left	0	1	4,76	4,76	1	short
184	Sow841	commercial	f	1,5	27.03.2023	13:00	apples	indoors	nonostensive	4	4	1	right	0	1	0,96	3,92	0,244897959	short
185	Sow841	commercial	f	1,5	27.03.2023	13:00	apples	indoors	nonostensive	5	5	1	left	0	1	0	4,04	0	short
186	Sow841	commercial	f	1,5	27.03.2023	13:00	apples	indoors	nonostensive	6	6	1	right	1	1	0,16	4,84	0,033057851	short
187	Sow841	commercial	f	1,5	27.03.2023	13:00	apples	indoors	ostensive	7	1	2	right	1	1	1	4,32	0,231481481	short
188	Sow841	commercial	f	1,5	27.03.2023	13:00	apples	indoors	ostensive	8	2	2	left	0	1	1,72	4,48	0,383928571	short
189	Sow841	commercial	f	1,5	27.03.2023	13:00	apples	indoors	ostensive	9	3	2	left	1	1	4,12	4,12	1	short
190	Sow841	commercial	f	1,5	27.03.2023	13:00	apples	indoors	ostensive	10	4	2	right	1	1	0	3,8	0	short
191	Sow841	commercial	f	1,5	27.03.2023	13:00	apples	indoors	ostensive	11	5	2	right	1	1	0	4,08	0	short
192	Sow841	commercial	f	1,5	27.03.2023	13:00	apples	indoors	ostensive	12	6	2	left	0	1	2,52	4,48	0,5625	short
193	Sow841	commercial	f	1,5	27.03.2023	13:00	apples	indoors	control	13	1	3	right	1	1	NA	NA	NA	short
194	Sow841	commercial	f	1,5	27.03.2023	13:00	apples	indoors	control	14	2	3	left	0	1	NA	NA	NA	short
195	Sow841	commercial	f	1,5	27.03.2023	13:00	apples	indoors	control	15	3	3	right	1	1	NA	NA	NA	short
196	Sow841	commercial	f	1,5	27.03.2023	13:00	apples	indoors	control	16	4	3	right	NA	NA	NA	NA	NA	short
197	Sow841	commercial	f	1,5	27.03.2023	13:00	apples	indoors	control	17	5	3	left	NA	NA	NA	NA	NA	short
198	Sow841	commercial	f	1,5	27.03.2023	13:00	apples	indoors	control	18	6	3	left	NA	NA	NA	NA	NA	short
199	Sow847	commercial	f	1,5	27.03.2023	16:30	apples	indoors	nonostensive	1	1	1	left	1	1	0	3,44	0	short
200	Sow847	commercial	f	1,5	27.03.2023	16:30	apples	indoors	nonostensive	2	2	1	right	0	1	0	4,24	0	short
201	Sow847	commercial	f	1,5	27.03.2023	16:30	apples	indoors	nonostensive	3	3	1	right	1	1	0,48	6,56	0,073170732	short
202	Sow847	commercial	f	1,5	27.03.2023	16:30	apples	indoors	nonostensive	4	4	1	left	0	1	0,64	4,28	0,14953271	short
203	Sow847	commercial	f	1,5	27.03.2023	16:30	apples	indoors	nonostensive	5	5	1	right	0	1	4,24	4,76	0,890756303	short
204	Sow847	commercial	f	1,5	27.03.2023	16:30	apples	indoors	nonostensive	6	6	1	left	0	1	1,8	4,12	0,436893204	short
205	Sow847	commercial	f	1,5	27.03.2023	16:30	apples	indoors	ostensive	7	1	2	left	0	1	1,28	4,76	0,268907563	short
206	Sow847	commercial	f	1,5	27.03.2023	16:30	apples	indoors	ostensive	8	2	2	left	0	1	2,52	3,38	0,74556213	short
207	Sow847	commercial	f	1,5	27.03.2023	16:30	apples	indoors	ostensive	9	3	2	right	0	1	0	4,08	0	short
208	Sow847	commercial	f	1,5	27.03.2023	16:30	apples	indoors	ostensive	10	4	2	left	1	1	1,16	3,2	0,3625	short
209	Sow847	commercial	f	1,5	27.03.2023	16:30	apples	indoors	ostensive	11	5	2	right	0	1	1,28	3,84	0,333333333	short
210	Sow847	commercial	f	1,5	27.03.2023	16:30	apples	indoors	ostensive	12	6	2	right	0	1	1,6	4,04	0,396039604	short
211	Sow847	commercial	f	1,5	27.03.2023	16:30	apples	indoors	control	13	1	3	right	0	1	NA	NA	NA	short
212	Sow847	commercial	f	1,5	27.03.2023	16:30	apples	indoors	control	14	2	3	left	0	1	NA	NA	NA	short
213	Sow847	commercial	f	1,5	27.03.2023	16:30	apples	indoors	control	15	3	3	right	0	1	NA	NA	NA	short
214	Sow847	commercial	f	1,5	27.03.2023	16:30	apples	indoors	control	16	4	3	right	0	1	NA	NA	NA	short
215	Sow847	commercial	f	1,5	27.03.2023	16:30	apples	indoors	control	17	5	3	left	1	1	NA	NA	NA	short
216	Sow847	commercial	f	1,5	27.03.2023	16:30	apples	indoors	control	18	6	3	left	1	1	NA	NA	NA	short
217	Sow801	commercial	f	2	31.03.2023	10:00	apples	indoors	nonostensive	1	1	1	right	1	1	0,72	4,4	0,163636364	short
218	Sow801	commercial	f	2	31.03.2023	10:00	apples	indoors	nonostensive	2	2	1	right	1	1	2,08	4,12	0,504854369	short
219	Sow801	commercial	f	2	31.03.2023	10:00	apples	indoors	nonostensive	3	3	1	left	1	1	1,6	4,16	0,384615385	short
220	Sow801	commercial	f	2	31.03.2023	10:00	apples	indoors	nonostensive	4	4	1	left	1	1	5,48	5,48	1	short
221	Sow801	commercial	f	2	31.03.2023	10:00	apples	indoors	nonostensive	5	5	1	right	0	1	3,64	4,44	0,81981982	short
222	Sow801	commercial	f	2	31.03.2023	10:00	apples	indoors	nonostensive	6	6	1	left	0	1	0,32	4,2	0,076190476	short
223	Sow801	commercial	f	2	31.03.2023	10:00	apples	indoors	ostensive	7	1	2	right	1	1	0,76	3,88	0,195876289	short
224	Sow801	commercial	f	2	31.03.2023	10:00	apples	indoors	ostensive	8	2	2	left	0	1	1,28	3,84	0,333333333	short
225	Sow801	commercial	f	2	31.03.2023	10:00	apples	indoors	ostensive	9	3	2	right	0	1	0,04	4,16	0,009615385	short
226	Sow801	commercial	f	2	31.03.2023	10:00	apples	indoors	ostensive	10	4	2	left	1	1	0,08	3,92	0,020408163	short
227	Sow801	commercial	f	2	31.03.2023	10:00	apples	indoors	ostensive	11	5	2	right	1	1	3,96	3,96	1	short
228	Sow801	commercial	f	2	31.03.2023	10:00	apples	indoors	ostensive	12	6	2	left	1	1	1,28	4	0,32	short
229	Sow801	commercial	f	2	31.03.2023	10:00	apples	indoors	control	13	1	3	left	NA	NA	NA	NA	NA	short
230	Sow801	commercial	f	2	31.03.2023	10:00	apples	indoors	control	14	2	3	right	NA	NA	NA	NA	NA	short
231	Sow801	commercial	f	2	31.03.2023	10:00	apples	indoors	control	15	3	3	left	NA	NA	NA	NA	NA	short
232	Sow801	commercial	f	2	31.03.2023	10:00	apples	indoors	control	16	4	3	right	NA	NA	NA	NA	NA	short
233	Sow801	commercial	f	2	31.03.2023	10:00	apples	indoors	control	17	5	3	right	NA	NA	NA	NA	NA	short
234	Sow801	commercial	f	2	31.03.2023	10:00	apples	indoors	control	18	6	3	left	NA	NA	NA	NA	NA	short
235	Sow842	commercial	f	1,5	31.03.2023	14:30	apples	indoors	ostensive	1	1	1	left	1	1	4,04	4,04	1	short
236	Sow842	commercial	f	1,5	31.03.2023	14:30	apples	indoors	ostensive	2	2	1	left	1	1	4,2	4,2	1	short
237	Sow842	commercial	f	1,5	31.03.2023	14:30	apples	indoors	ostensive	3	3	1	right	0	1	3,64	4,32	0,842592593	short
238	Sow842	commercial	f	1,5	31.03.2023	14:30	apples	indoors	ostensive	4	4	1	right	1	1	1,72	4,32	0,398148148	short
239	Sow842	commercial	f	1,5	31.03.2023	14:30	apples	indoors	ostensive	5	5	1	left	1	1	4,16	4,16	1	short
240	Sow842	commercial	f	1,5	31.03.2023	14:30	apples	indoors	ostensive	6	6	1	right	0	1	2,52	4,48	0,5625	short
241	Sow842	commercial	f	1,5	31.03.2023	14:30	apples	indoors	nonostensive	7	1	2	left	1	1	4,24	4,24	1	short
242	Sow842	commercial	f	1,5	31.03.2023	14:30	apples	indoors	nonostensive	8	2	2	left	1	1	3,12	4,36	0,71559633	short
243	Sow842	commercial	f	1,5	31.03.2023	14:30	apples	indoors	nonostensive	9	3	2	right	0	1	4,24	4,24	1	short
244	Sow842	commercial	f	1,5	31.03.2023	14:30	apples	indoors	nonostensive	10	4	2	left	1	1	3,08	4,08	0,754901961	short
245	Sow842	commercial	f	1,5	31.03.2023	14:30	apples	indoors	nonostensive	11	5	2	right	0	1	2,72	4,2	0,647619048	short
246	Sow842	commercial	f	1,5	31.03.2023	14:30	apples	indoors	nonostensive	12	6	2	right	0	1	4,4	4,4	1	short
247	Sow842	commercial	f	1,5	31.03.2023	14:30	apples	indoors	control	13	1	3	left	NA	NA	NA	NA	NA	short
248	Sow842	commercial	f	1,5	31.03.2023	14:30	apples	indoors	control	14	2	3	right	NA	NA	NA	NA	NA	short
249	Sow842	commercial	f	1,5	31.03.2023	14:30	apples	indoors	control	15	3	3	right	NA	NA	NA	NA	NA	short
250	Sow842	commercial	f	1,5	31.03.2023	14:30	apples	indoors	control	16	4	3	left	NA	NA	NA	NA	NA	short
251	Sow842	commercial	f	1,5	31.03.2023	14:30	apples	indoors	control	17	5	3	right	NA	NA	NA	NA	NA	short
252	Sow842	commercial	f	1,5	31.03.2023	14:30	apples	indoors	control	18	6	3	left	NA	NA	NA	NA	NA	short
253	Beauty	kune	f	10	23.04.2023		apples	outdoors	nonostensive	1	1	1	right	0	1	4,68	4,68	1
254	Beauty	kune	f	10	23.04.2023		apples	outdoors	nonostensive	2	2	1	left	1	1	3,64	5,8	0,627586207
255	Beauty	kune	f	10	23.04.2023		apples	outdoors	nonostensive	3	3	1	right	1	1	4,44	4,44	1
256	Beauty	kune	f	10	23.04.2023		apples	outdoors	nonostensive	4	4	1	left	1	1	4,88	5,16	0,945736434
257	Beauty	kune	f	10	23.04.2023		apples	outdoors	nonostensive	5	5	1	right	1	1	4,8	4,8	1
258	Beauty	kune	f	10	23.04.2023		apples	outdoors	nonostensive	6	6	1	left	0	1	5,16	5,16	1
259	Beauty	kune	f	10	23.04.2023		apples	outdoors	ostensive	7	1	2	left	0	1	3,8	3,8	1
260	Beauty	kune	f	10	23.04.2023		apples	outdoors	ostensive	8	2	2	left	0	1	4,12	4,12	1
261	Beauty	kune	f	10	23.04.2023		apples	outdoors	ostensive	9	3	2	right	1	1	3,72	3,72	1
262	Beauty	kune	f	10	23.04.2023		apples	outdoors	ostensive	10	4	2	left	0	1	3,8	4,36	0,871559633
263	Beauty	kune	f	10	23.04.2023		apples	outdoors	ostensive	11	5	2	right	1	1	4,16	4,16	1
264	Beauty	kune	f	10	23.04.2023		apples	outdoors	ostensive	12	6	2	right	1	1	3,64	3,64	1
265	Beauty	kune	f	10	23.04.2023		apples	outdoors	control	13	1	3	left	0	1	NA	NA	NA
266	Beauty	kune	f	10	23.04.2023		apples	outdoors	control	14	2	3	left	0	1	NA	NA	NA
267	Beauty	kune	f	10	23.04.2023		apples	outdoors	control	15	3	3	right	1	1	NA	NA	NA
268	Beauty	kune	f	10	23.04.2023		apples	outdoors	control	16	4	3	left	0	1	NA	NA	NA
269	Beauty	kune	f	10	23.04.2023		apples	outdoors	control	17	5	3	right	1	1	NA	NA	NA
270	Beauty	kune	f	10	23.04.2023		apples	outdoors	control	18	6	3	right	1	1	NA	NA	NA
271	Zeus	kune	m	7,5	23.04.2023		apples	outdoors	ostensive	1	1	1	left	0	1	4,36	4,36	1
272	Zeus	kune	m	7,5	23.04.2023		apples	outdoors	ostensive	2	2	1	right	0	1	3,16	3,52	0,897727273
273	Zeus	kune	m	7,5	23.04.2023		apples	outdoors	ostensive	3	3	1	left	0	1	0,28	4,36	0,064220183
274	Zeus	kune	m	7,5	23.04.2023		apples	outdoors	ostensive	4	4	1	left	1	1	4,28	4,28	1
275	Zeus	kune	m	7,5	23.04.2023		apples	outdoors	ostensive	5	5	1	right	0	1	2,32	3,92	0,591836735
276	Zeus	kune	m	7,5	23.04.2023		apples	outdoors	ostensive	6	6	1	right	0	1	4	4	1
277	Zeus	kune	m	7,5	23.04.2023		apples	outdoors	nonostensive	7	1	2	left	1	1	0,96	6,48	0,148148148
278	Zeus	kune	m	7,5	23.04.2023		apples	outdoors	nonostensive	8	2	2	left	1	1	3,24	4,36	0,743119266
279	Zeus	kune	m	7,5	23.04.2023		apples	outdoors	nonostensive	9	3	2	right	1	1	4,76	5,4	0,881481481
280	Zeus	kune	m	7,5	23.04.2023		apples	outdoors	nonostensive	10	4	2	left	0	1	4,4	4,4	1
281	Zeus	kune	m	7,5	23.04.2023		apples	outdoors	nonostensive	11	5	2	right	1	1	3,72	4,68	0,794871795
282	Zeus	kune	m	7,5	23.04.2023		apples	outdoors	nonostensive	12	6	2	right	0	1	3,2	4,32	0,740740741
283	Zeus	kune	m	7,5	23.04.2023		apples	outdoors	control	13	1	3	right	0	1	NA	NA	NA
284	Zeus	kune	m	7,5	23.04.2023		apples	outdoors	control	14	2	3	left	0	1	NA	NA	NA
285	Zeus	kune	m	7,5	23.04.2023		apples	outdoors	control	15	3	3	right	0	1	NA	NA	NA
286	Zeus	kune	m	7,5	23.04.2023		apples	outdoors	control	16	4	3	right	0	1	NA	NA	NA
287	Zeus	kune	m	7,5	23.04.2023		apples	outdoors	control	17	5	3	left	0	1	NA	NA	NA
288	Zeus	kune	m	7,5	23.04.2023		apples	outdoors	control	18	6	3	left	1	1	NA	NA	NA
289	Raya	kune	f	7,5	23.04.2023		apples	outdoors	nonostensive	1	1	1	left	0	1	4,28	4,28	1
290	Raya	kune	f	7,5	23.04.2023		apples	outdoors	nonostensive	2	2	1	right	1	1	4,88	4,88	1
291	Raya	kune	f	7,5	23.04.2023		apples	outdoors	nonostensive	3	3	1	left	0	1	5	5	1
292	Raya	kune	f	7,5	23.04.2023		apples	outdoors	nonostensive	4	4	1	left	0	1	5,12	5,12	1
293	Raya	kune	f	7,5	23.04.2023		apples	outdoors	nonostensive	5	5	1	right	1	1	5,2	5,2	1
294	Raya	kune	f	7,5	23.04.2023		apples	outdoors	nonostensive	6	6	1	right	1	1	5,08	5,08	1
295	Raya	kune	f	7,5	23.04.2023		apples	outdoors	ostensive	7	1	2	left	0	1	4,16	4,16	1
296	Raya	kune	f	7,5	23.04.2023		apples	outdoors	ostensive	8	2	2	left	0	1	5,2	5,2	1
297	Raya	kune	f	7,5	23.04.2023		apples	outdoors	ostensive	9	3	2	right	1	1	3,96	3,96	1
298	Raya	kune	f	7,5	23.04.2023		apples	outdoors	ostensive	10	4	2	right	1	1	3,56	3,56	1
299	Raya	kune	f	7,5	23.04.2023		apples	outdoors	ostensive	11	5	2	left	0	1	3,84	3,84	1
300	Raya	kune	f	7,5	23.04.2023		apples	outdoors	ostensive	12	6	2	right	1	1	4	4	1
301	Raya	kune	f	7,5	23.04.2023		apples	outdoors	control	13	1	3	left	0	1	NA	NA	NA
302	Raya	kune	f	7,5	23.04.2023		apples	outdoors	control	14	2	3	left	0	1	NA	NA	NA
303	Raya	kune	f	7,5	23.04.2023		apples	outdoors	control	15	3	3	right	1	1	NA	NA	NA
304	Raya	kune	f	7,5	23.04.2023		apples	outdoors	control	16	4	3	left	0	1	NA	NA	NA
305	Raya	kune	f	7,5	23.04.2023		apples	outdoors	control	17	5	3	right	1	1	NA	NA	NA
306	Raya	kune	f	7,5	23.04.2023		apples	outdoors	control	18	6	3	right	1	1	NA	NA	NA
307	Radomir	kune	m	7,5	23.04.2023		apples	outdoors	ostensive	1	1	1	left	0	1	3,12	3,92	0,795918367
308	Radomir	kune	m	7,5	23.04.2023		apples	outdoors	ostensive	2	2	1	left	0	1	4,08	4,1	0,995121951
309	Radomir	kune	m	7,5	23.04.2023		apples	outdoors	ostensive	3	3	1	right	0	1	3,8	3,8	1
310	Radomir	kune	m	7,5	23.04.2023		apples	outdoors	ostensive	4	4	1	left	0	1	3,76	3,76	1
311	Radomir	kune	m	7,5	23.04.2023		apples	outdoors	ostensive	5	5	1	right	0	1	3,32	3,32	1
312	Radomir	kune	m	7,5	23.04.2023		apples	outdoors	ostensive	6	6	1	right	0	1	4,08	4,08	1
313	Radomir	kune	m	7,5	23.04.2023		apples	outdoors	nonostensive	7	1	2	left	1	1	2,32	3,6	0,644444444
314	Radomir	kune	m	7,5	23.04.2023		apples	outdoors	nonostensive	8	2	2	left	1	1	3,88	4,72	0,822033898
315	Radomir	kune	m	7,5	23.04.2023		apples	outdoors	nonostensive	9	3	2	right	0	1	2,72	5,36	0,507462687
316	Radomir	kune	m	7,5	23.04.2023		apples	outdoors	nonostensive	10	4	2	right	0	1	3,48	4,72	0,737288136
317	Radomir	kune	m	7,5	23.04.2023		apples	outdoors	nonostensive	11	5	2	left	1	1	1,64	4,36	0,376146789
318	Radomir	kune	m	7,5	23.04.2023		apples	outdoors	nonostensive	12	6	2	right	1	1	2,2	4,4	0,5
319	Radomir	kune	m	7,5	23.04.2023		apples	outdoors	control	13	1	3	left	0	1	NA	NA	NA
320	Radomir	kune	m	7,5	23.04.2023		apples	outdoors	control	14	2	3	left	1	1	NA	NA	NA
321	Radomir	kune	m	7,5	23.04.2023		apples	outdoors	control	15	3	3	right	1	1	NA	NA	NA
322	Radomir	kune	m	7,5	23.04.2023		apples	outdoors	control	16	4	3	left	1	1	NA	NA	NA
323	Radomir	kune	m	7,5	23.04.2023		apples	outdoors	control	17	5	3	right	0	1	NA	NA	NA
324	Radomir	kune	m	7,5	23.04.2023		apples	outdoors	control	18	6	3	right	0	1	NA	NA	NA
325	Bibi	kune	f	8,5	23.04.2023		apples	outdoors	nonostensive	1	1	1	right	1	1	4,76	4,76	1
326	Bibi	kune	f	8,5	23.04.2023		apples	outdoors	nonostensive	2	2	1	right	1	1	2,68	4,96	0,540322581
327	Bibi	kune	f	8,5	23.04.2023		apples	outdoors	nonostensive	3	3	1	left	0	1	4,68	4,68	1
328	Bibi	kune	f	8,5	23.04.2023		apples	outdoors	nonostensive	4	4	1	right	1	1	1,04	4,72	0,220338983
329	Bibi	kune	f	8,5	23.04.2023		apples	outdoors	nonostensive	5	5	1	left	0	1	3,8	4,84	0,785123967
330	Bibi	kune	f	8,5	23.04.2023		apples	outdoors	nonostensive	6	6	1	left	0	1	5,08	5,08	1
331	Bibi	kune	f	8,5	23.04.2023		apples	outdoors	ostensive	7	1	2	left	0	1	2,08	3,68	0,565217391
332	Bibi	kune	f	8,5	23.04.2023		apples	outdoors	ostensive	8	2	2	left	0	1	3,88	4,2	0,923809524
333	Bibi	kune	f	8,5	23.04.2023		apples	outdoors	ostensive	9	3	2	right	1	1	4,32	4,32	1
334	Bibi	kune	f	8,5	23.04.2023		apples	outdoors	ostensive	10	4	2	right	1	1	3,52	4,24	0,830188679
335	Bibi	kune	f	8,5	23.04.2023		apples	outdoors	ostensive	11	5	2	left	0	1	3,32	4,2	0,79047619
336	Bibi	kune	f	8,5	23.04.2023		apples	outdoors	ostensive	12	6	2	right	1	1	4,24	4,24	1
337	Bibi	kune	f	8,5	23.04.2023		apples	outdoors	control	13	1	3	right	1	1	NA	NA	NA
338	Bibi	kune	f	8,5	23.04.2023		apples	outdoors	control	14	2	3	right	1	1	NA	NA	NA
339	Bibi	kune	f	8,5	23.04.2023		apples	outdoors	control	15	3	3	left	0	1	NA	NA	NA
340	Bibi	kune	f	8,5	23.04.2023		apples	outdoors	control	16	4	3	left	0	1	NA	NA	NA
341	Bibi	kune	f	8,5	23.04.2023		apples	outdoors	control	17	5	3	right	1	1	NA	NA	NA
342	Bibi	kune	f	8,5	23.04.2023		apples	outdoors	control	18	6	3	left	0	1	NA	NA	NA
343	Zampano	kune	m	8,5	23.04.2023		apples	outdoors	ostensive	1	1	1	right	1	1	2,32	5,48	0,423357664
344	Zampano	kune	m	8,5	23.04.2023		apples	outdoors	ostensive	2	2	1	right	1	1	3,2	3,8	0,842105263
345	Zampano	kune	m	8,5	23.04.2023		apples	outdoors	ostensive	3	3	1	left	0	1	2,36	3,88	0,608247423
346	Zampano	kune	m	8,5	23.04.2023		apples	outdoors	ostensive	4	4	1	right	1	1	2,36	3,64	0,648351648
347	Zampano	kune	m	8,5	23.04.2023		apples	outdoors	ostensive	5	5	1	left	0	1	2,6	3,64	0,714285714
348	Zampano	kune	m	8,5	23.04.2023		apples	outdoors	ostensive	6	6	1	left	0	1	2,4	3,56	0,674157303
349	Zampano	kune	m	8,5	23.04.2023		apples	outdoors	nonostensive	7	1	2	left	0	1	2,12	4,16	0,509615385
350	Zampano	kune	m	8,5	23.04.2023		apples	outdoors	nonostensive	8	2	2	left	0	1	2,04	4,4	0,463636364
351	Zampano	kune	m	8,5	23.04.2023		apples	outdoors	nonostensive	9	3	2	right	1	1	4,76	4,76	1
352	Zampano	kune	m	8,5	23.04.2023		apples	outdoors	nonostensive	10	4	2	left	0	1	1,92	4,76	0,403361345
353	Zampano	kune	m	8,5	23.04.2023		apples	outdoors	nonostensive	11	5	2	right	1	1	4,72	4,72	1
354	Zampano	kune	m	8,5	23.04.2023		apples	outdoors	nonostensive	12	6	2	left	0	1	2,32	5,32	0,436090226
355	Zampano	kune	m	8,5	23.04.2023		apples	outdoors	control	13	1	3	left	0	1	NA	NA	NA
356	Zampano	kune	m	8,5	23.04.2023		apples	outdoors	control	14	2	3	right	1	1	NA	NA	NA
357	Zampano	kune	m	8,5	23.04.2023		apples	outdoors	control	15	3	3	left	1	1	NA	NA	NA
358	Zampano	kune	m	8,5	23.04.2023		apples	outdoors	control	16	4	3	right	1	1	NA	NA	NA
359	Zampano	kune	m	8,5	23.04.2023		apples	outdoors	control	17	5	3	right	0	1	NA	NA	NA
360	Zampano	kune	m	8,5	23.04.2023		apples	outdoors	control	18	6	3	left	0	1	NA	NA	NA
361	Zoe	kune	f	8,5	25.04.2023		apples	outdoors	nonostensive	1	1	1	left	0	1	4,6	4,6	1
362	Zoe	kune	f	8,5	25.04.2023		apples	outdoors	nonostensive	2	2	1	right	1	1	3,8	4,84	0,785123967
363	Zoe	kune	f	8,5	25.04.2023		apples	outdoors	nonostensive	3	3	1	left	0	1	5,24	5,24	1
364	Zoe	kune	f	8,5	25.04.2023		apples	outdoors	nonostensive	4	4	1	right	1	1	4,76	4,76	1
365	Zoe	kune	f	8,5	25.04.2023		apples	outdoors	nonostensive	5	5	1	right	1	1	3,96	4,68	0,846153846
366	Zoe	kune	f	8,5	25.04.2023		apples	outdoors	nonostensive	6	6	1	left	0	1	2,96	5,04	0,587301587
367	Zoe	kune	f	8,5	25.04.2023		apples	outdoors	ostensive	7	1	2	left	0	1	3,28	4	0,82
368	Zoe	kune	f	8,5	25.04.2023		apples	outdoors	ostensive	8	2	2	right	1	1	2,56	4,68	0,547008547
369	Zoe	kune	f	8,5	25.04.2023		apples	outdoors	ostensive	9	3	2	left	0	1	3,16	4,36	0,724770642
370	Zoe	kune	f	8,5	25.04.2023		apples	outdoors	ostensive	10	4	2	right	1	1	2,56	4,16	0,615384615
371	Zoe	kune	f	8,5	25.04.2023		apples	outdoors	ostensive	11	5	2	right	1	1	3,04	4,16	0,730769231
372	Zoe	kune	f	8,5	25.04.2023		apples	outdoors	ostensive	12	6	2	left	0	1	3,04	4,48	0,678571429
373	Zoe	kune	f	8,5	25.04.2023		apples	outdoors	control	13	1	3	right	1	1	NA	NA	NA
374	Zoe	kune	f	8,5	25.04.2023		apples	outdoors	control	14	2	3	right	1	1	NA	NA	NA
375	Zoe	kune	f	8,5	25.04.2023		apples	outdoors	control	15	3	3	left	0	1	NA	NA	NA
376	Zoe	kune	f	8,5	25.04.2023		apples	outdoors	control	16	4	3	left	0	1	NA	NA	NA
377	Zoe	kune	f	8,5	25.04.2023		apples	outdoors	control	17	5	3	right	1	1	NA	NA	NA
378	Zoe	kune	f	8,5	25.04.2023		apples	outdoors	control	18	6	3	left	0	1	NA	NA	NA
379	Barbarossa	kune	m	7,5	23.04.2023		apples	outdoors	ostensive	1	1	1	left	1	1	3,64	4,96	0,733870968
380	Barbarossa	kune	m	7,5	23.04.2023		apples	outdoors	ostensive	2	2	1	right	0	1	3,6	4,76	0,756302521
381	Barbarossa	kune	m	7,5	23.04.2023		apples	outdoors	ostensive	3	3	1	right	0	1	4,36	4,36	1
382	Barbarossa	kune	m	7,5	23.04.2023		apples	outdoors	ostensive	4	4	1	left	1	1	3,8	3,8	1
383	Barbarossa	kune	m	7,5	23.04.2023		apples	outdoors	ostensive	5	5	1	right	1	1	3,76	4,08	0,921568627
384	Barbarossa	kune	m	7,5	23.04.2023		apples	outdoors	ostensive	6	6	1	left	1	1	4,48	4,48	1
385	Barbarossa	kune	m	7,5	23.04.2023		apples	outdoors	nonostensive	7	1	2	right	0	1	3,72	4,4	0,845454545
386	Barbarossa	kune	m	7,5	23.04.2023		apples	outdoors	nonostensive	8	2	2	left	1	1	3,52	5,08	0,692913386
387	Barbarossa	kune	m	7,5	23.04.2023		apples	outdoors	nonostensive	9	3	2	right	0	1	4,52	4,52	1
388	Barbarossa	kune	m	7,5	23.04.2023		apples	outdoors	nonostensive	10	4	2	right	0	1	4,6	4,6	1
389	Barbarossa	kune	m	7,5	23.04.2023		apples	outdoors	nonostensive	11	5	2	left	0	1	4,32	4,32	1
390	Barbarossa	kune	m	7,5	23.04.2023		apples	outdoors	nonostensive	12	6	2	left	1	1	4,48	4,48	1
391	Barbarossa	kune	m	7,5	23.04.2023		apples	outdoors	control	13	1	3	left	1	1	NA	NA	NA
392	Barbarossa	kune	m	7,5	23.04.2023		apples	outdoors	control	14	2	3	left	1	1	NA	NA	NA
393	Barbarossa	kune	m	7,5	23.04.2023		apples	outdoors	control	15	3	3	right	1	1	NA	NA	NA
394	Barbarossa	kune	m	7,5	23.04.2023		apples	outdoors	control	16	4	3	right	1	1	NA	NA	NA
395	Barbarossa	kune	m	7,5	23.04.2023		apples	outdoors	control	17	5	3	left	1	1	NA	NA	NA
396	Barbarossa	kune	m	7,5	23.04.2023		apples	outdoors	control	18	6	3	right	0	1	NA	NA	NA
397	Zoltan	kune	m	7,5	23.04.2023		apples	outdoors	nonostensive	1	1	1	left	1	1	4,36	4,36	1
398	Zoltan	kune	m	7,5	23.04.2023		apples	outdoors	nonostensive	2	2	1	right	0	1	3,64	4,04	0,900990099
399	Zoltan	kune	m	7,5	23.04.2023		apples	outdoors	nonostensive	3	3	1	right	1	1	3,96	4,4	0,9
400	Zoltan	kune	m	7,5	23.04.2023		apples	outdoors	nonostensive	4	4	1	left	1	1	4,24	6,44	0,658385093
401	Zoltan	kune	m	7,5	23.04.2023		apples	outdoors	nonostensive	5	5	1	left	NA	NA	NA	NA	NA		trial did not take place due to experimenter error
402	Zoltan	kune	m	7,5	23.04.2023		apples	outdoors	nonostensive	6	6	1	right	1	1	4,6	4,6	1
403	Zoltan	kune	m	7,5	23.04.2023		apples	outdoors	ostensive	7	1	2	left	0	1	2	3,6	0,555555556
404	Zoltan	kune	m	7,5	23.04.2023		apples	outdoors	ostensive	8	2	2	right	1	1	3,88	3,88	1
405	Zoltan	kune	m	7,5	23.04.2023		apples	outdoors	ostensive	9	3	2	right	1	1	4,32	4,32	1
406	Zoltan	kune	m	7,5	23.04.2023		apples	outdoors	ostensive	10	4	2	left	0	1	4,16	4,16	1
407	Zoltan	kune	m	7,5	23.04.2023		apples	outdoors	ostensive	11	5	2	left	0	1	3,44	4	0,86
408	Zoltan	kune	m	7,5	23.04.2023		apples	outdoors	ostensive	12	6	2	right	0	1	3,6	4,04	0,891089109
409	Zoltan	kune	m	7,5	23.04.2023		apples	outdoors	control	13	1	3	right	0	1	NA	NA	NA
410	Zoltan	kune	m	7,5	23.04.2023		apples	outdoors	control	14	2	3	left	0	1	NA	NA	NA
411	Zoltan	kune	m	7,5	23.04.2023		apples	outdoors	control	15	3	3	right	1	1	NA	NA	NA
412	Zoltan	kune	m	7,5	23.04.2023		apples	outdoors	control	16	4	3	left	0	1	NA	NA	NA
413	Zoltan	kune	m	7,5	23.04.2023		apples	outdoors	control	17	5	3	left	0	1	NA	NA	NA
414	Zoltan	kune	m	7,5	23.04.2023		apples	outdoors	control	18	6	3	right	1	1	NA	NA	NA
415	Belana	kune	f	7,5	23.04.2023		apples	outdoors	ostensive	1	1	1	right	1	1	3,96	3,96	1
416	Belana	kune	f	7,5	23.04.2023		apples	outdoors	ostensive	2	2	1	right	1	1	2,92	4,4	0,663636364
417	Belana	kune	f	7,5	23.04.2023		apples	outdoors	ostensive	3	3	1	left	1	1	3,76	3,76	1
418	Belana	kune	f	7,5	23.04.2023		apples	outdoors	ostensive	4	4	1	right	1	1	3,4	3,72	0,913978495
419	Belana	kune	f	7,5	23.04.2023		apples	outdoors	ostensive	5	5	1	left	0	1	3,88	3,88	1
420	Belana	kune	f	7,5	23.04.2023		apples	outdoors	ostensive	6	6	1	left	0	1	3,84	3,84	1
421	Belana	kune	f	7,5	23.04.2023		apples	outdoors	nonostensive	7	1	2	left	1	1	4,76	4,76	1
422	Belana	kune	f	7,5	23.04.2023		apples	outdoors	nonostensive	8	2	2	right	0	1	4,68	4,76	0,983193277
423	Belana	kune	f	7,5	23.04.2023		apples	outdoors	nonostensive	9	3	2	left	1	1	4,6	4,6	1
424	Belana	kune	f	7,5	23.04.2023		apples	outdoors	nonostensive	10	4	2	right	0	1	4,36	4,36	1
425	Belana	kune	f	7,5	23.04.2023		apples	outdoors	nonostensive	11	5	2	right	0	1	4,32	4,52	0,955752212
426	Belana	kune	f	7,5	23.04.2023		apples	outdoors	nonostensive	12	6	2	left	1	1	4,24	4,24	1
427	Belana	kune	f	7,5	23.04.2023		apples	outdoors	control	13	1	3	right	1	1	NA	NA	NA
428	Belana	kune	f	7,5	23.04.2023		apples	outdoors	control	14	2	3	left	0	1	NA	NA	NA
429	Belana	kune	f	7,5	23.04.2023		apples	outdoors	control	15	3	3	left	1	1	NA	NA	NA
430	Belana	kune	f	7,5	23.04.2023		apples	outdoors	control	16	4	3	right	0	1	NA	NA	NA
431	Belana	kune	f	7,5	23.04.2023		apples	outdoors	control	17	5	3	right	0	1	NA	NA	NA
432	Belana	kune	f	7,5	23.04.2023		apples	outdoors	control	18	6	3	left	0	1	NA	NA	NA
433	Rasputin	kune	m	7,5	25.04.2023		apples	outdoors	nonostensive	1	1	1	left	0	1	4,52	4,52	1
434	Rasputin	kune	m	7,5	25.04.2023		apples	outdoors	nonostensive	2	2	1	right	1	1	4,8	4,8	1
435	Rasputin	kune	m	7,5	25.04.2023		apples	outdoors	nonostensive	3	3	1	left	0	1	4,67	5,12	0,912109375
436	Rasputin	kune	m	7,5	25.04.2023		apples	outdoors	nonostensive	4	4	1	right	1	1	4,04	5,28	0,765151515
437	Rasputin	kune	m	7,5	25.04.2023		apples	outdoors	nonostensive	5	5	1	right	0	1	4,8	4,8	1
438	Rasputin	kune	m	7,5	25.04.2023		apples	outdoors	nonostensive	6	6	1	left	0	1	4,72	4,72	1
439	Rasputin	kune	m	7,5	25.04.2023		apples	outdoors	ostensive	7	1	2	right	0	1	3,36	4,52	0,743362832
440	Rasputin	kune	m	7,5	25.04.2023		apples	outdoors	ostensive	8	2	2	right	1	1	2,56	4,52	0,566371681
441	Rasputin	kune	m	7,5	25.04.2023		apples	outdoors	ostensive	9	3	2	left	1	1	4,2	4,2	1
442	Rasputin	kune	m	7,5	25.04.2023		apples	outdoors	ostensive	10	4	2	left	1	1	4,48	4,48	1
443	Rasputin	kune	m	7,5	25.04.2023		apples	outdoors	ostensive	11	5	2	right	0	1	3,32	5	0,664
444	Rasputin	kune	m	7,5	25.04.2023		apples	outdoors	ostensive	12	6	2	left	1	1	3,28	4,56	0,719298246
445	Rasputin	kune	m	7,5	25.04.2023		apples	outdoors	control	13	1	3	right	0	1	NA	NA	NA
446	Rasputin	kune	m	7,5	25.04.2023		apples	outdoors	control	14	2	3	left	0	1	NA	NA	NA
447	Rasputin	kune	m	7,5	25.04.2023		apples	outdoors	control	15	3	3	right	0	1	NA	NA	NA
448	Rasputin	kune	m	7,5	25.04.2023		apples	outdoors	control	16	4	3	right	1	1	NA	NA	NA
449	Rasputin	kune	m	7,5	25.04.2023		apples	outdoors	control	17	5	3	right	0	1	NA	NA	NA
450	Rasputin	kune	m	7,5	25.04.2023		apples	outdoors	control	18	6	3	left	0	1	NA	NA	NA
451	Rosine	kune	f	7,5	25.04.2023		apples	outdoors	ostensive	1	1	1	left	1	1	4,56	4,56	1
452	Rosine	kune	f	7,5	25.04.2023		apples	outdoors	ostensive	2	2	1	left	1	1	4,12	4,16	0,990384615
453	Rosine	kune	f	7,5	25.04.2023		apples	outdoors	ostensive	3	3	1	right	1	1	4,16	4,16	1
454	Rosine	kune	f	7,5	25.04.2023		apples	outdoors	ostensive	4	4	1	left	0	1	4,16	4,32	0,962962963
455	Rosine	kune	f	7,5	25.04.2023		apples	outdoors	ostensive	5	5	1	right	1	1	3,96	3,96	1
456	Rosine	kune	f	7,5	25.04.2023		apples	outdoors	ostensive	6	6	1	right	0	1	3,52	4,96	0,709677419
457	Rosine	kune	f	7,5	25.04.2023		apples	outdoors	nonostensive	7	1	2	right	0	1	4,28	4,6	0,930434783
458	Rosine	kune	f	7,5	25.04.2023		apples	outdoors	nonostensive	8	2	2	right	0	1	NA	NA	NA
459	Rosine	kune	f	7,5	25.04.2023		apples	outdoors	nonostensive	9	3	2	left	1	1	5	5	1
460	Rosine	kune	f	7,5	25.04.2023		apples	outdoors	nonostensive	10	4	2	left	1	1	4,52	4,52	1
461	Rosine	kune	f	7,5	25.04.2023		apples	outdoors	nonostensive	11	5	2	right	1	1	NA	NA	NA
462	Rosine	kune	f	7,5	25.04.2023		apples	outdoors	nonostensive	12	6	2	left	1	1	5,72	6,6	0,866666667
463	Rosine	kune	f	7,5	25.04.2023		apples	outdoors	control	13	1	3	left	0	1	NA	NA	NA
464	Rosine	kune	f	7,5	25.04.2023		apples	outdoors	control	14	2	3	left	1	1	NA	NA	NA
465	Rosine	kune	f	7,5	25.04.2023		apples	outdoors	control	15	3	3	right	0	1	NA	NA	NA
466	Rosine	kune	f	7,5	25.04.2023		apples	outdoors	control	16	4	3	right	1	1	NA	NA	NA
467	Rosine	kune	f	7,5	25.04.2023		apples	outdoors	control	17	5	3	left	1	1	NA	NA	NA
468	Rosine	kune	f	7,5	25.04.2023		apples	outdoors	control	18	6	3	right	0	1	NA	NA	NA
469	Zardoz	kune	m	7,5	25.04.2023		apples	outdoors	nonostensive	1	1	1	left	0	1	0,64	4,56	0,140350877
470	Zardoz	kune	m	7,5	25.04.2023		apples	outdoors	nonostensive	2	2	1	right	1	1	3,04	4,64	0,655172414
471	Zardoz	kune	m	7,5	25.04.2023		apples	outdoors	nonostensive	3	3	1	left	0	1	4	4,96	0,806451613
472	Zardoz	kune	m	7,5	25.04.2023		apples	outdoors	nonostensive	4	4	1	right	0	1	3,8	4,96	0,766129032
473	Zardoz	kune	m	7,5	25.04.2023		apples	outdoors	nonostensive	5	5	1	right	1	1	2,6	4,76	0,546218487
474	Zardoz	kune	m	7,5	25.04.2023		apples	outdoors	nonostensive	6	6	1	left	0	1	4,08	4,08	1
475	Zardoz	kune	m	7,5	25.04.2023		apples	outdoors	ostensive	7	1	2	left	1	1	3,64	5	0,728
476	Zardoz	kune	m	7,5	25.04.2023		apples	outdoors	ostensive	8	2	2	left	1	1	2,12	4,32	0,490740741
477	Zardoz	kune	m	7,5	25.04.2023		apples	outdoors	ostensive	9	3	2	right	0	1	4,16	4,16	1
478	Zardoz	kune	m	7,5	25.04.2023		apples	outdoors	ostensive	10	4	2	right	0	1	3,68	4,12	0,893203883
479	Zardoz	kune	m	7,5	25.04.2023		apples	outdoors	ostensive	11	5	2	left	1	1	2,52	4,52	0,557522124
480	Zardoz	kune	m	7,5	25.04.2023		apples	outdoors	ostensive	12	6	2	right	1	1	1,92	4,4	0,436363636
481	Zardoz	kune	m	7,5	25.04.2023		apples	outdoors	control	13	1	3	right	0	1	NA	NA	NA
482	Zardoz	kune	m	7,5	25.04.2023		apples	outdoors	control	14	2	3	right	0	1	NA	NA	NA
483	Zardoz	kune	m	7,5	25.04.2023		apples	outdoors	control	15	3	3	left	1	1	NA	NA	NA
484	Zardoz	kune	m	7,5	25.04.2023		apples	outdoors	control	16	4	3	left	1	1	NA	NA	NA
485	Zardoz	kune	m	7,5	25.04.2023		apples	outdoors	control	17	5	3	right	1	1	NA	NA	NA
486	Zardoz	kune	m	7,5	25.04.2023		apples	outdoors	control	18	6	3	left	1	1	NA	NA	NA
487	Bijou	kune	f	8,5	25.04.2023		apples	outdoors	ostensive	1	1	1	left	0	1	5,52	5,52	1
488	Bijou	kune	f	8,5	25.04.2023		apples	outdoors	ostensive	2	2	1	left	1	1	4,44	4,44	1
489	Bijou	kune	f	8,5	25.04.2023		apples	outdoors	ostensive	3	3	1	right	0	1	4	4	1
490	Bijou	kune	f	8,5	25.04.2023		apples	outdoors	ostensive	4	4	1	right	1	1	4,08	4,08	1
491	Bijou	kune	f	8,5	25.04.2023		apples	outdoors	ostensive	5	5	1	left	1	1	2,92	4,36	0,669724771
492	Bijou	kune	f	8,5	25.04.2023		apples	outdoors	ostensive	6	6	1	right	0	1	4,16	4,16	1
493	Bijou	kune	f	8,5	25.04.2023		apples	outdoors	nonostensive	7	1	2	left	0	1	4,64	4,64	1
494	Bijou	kune	f	8,5	25.04.2023		apples	outdoors	nonostensive	8	2	2	right	0	1	3,6	4,6	0,782608696
495	Bijou	kune	f	8,5	25.04.2023		apples	outdoors	nonostensive	9	3	2	right	0	1	5,16	5,16	1
496	Bijou	kune	f	8,5	25.04.2023		apples	outdoors	nonostensive	10	4	2	left	0	1	3,44	5,04	0,682539683
497	Bijou	kune	f	8,5	25.04.2023		apples	outdoors	nonostensive	11	5	2	left	0	1	4,32	5,04	0,857142857
498	Bijou	kune	f	8,5	25.04.2023		apples	outdoors	nonostensive	12	6	2	right	0	1	3,44	5,24	0,65648855
499	Bijou	kune	f	8,5	25.04.2023		apples	outdoors	control	13	1	3	right	1	1	NA	NA	NA
500	Bijou	kune	f	8,5	25.04.2023		apples	outdoors	control	14	2	3	left	1	1	NA	NA	NA
501	Bijou	kune	f	8,5	25.04.2023		apples	outdoors	control	15	3	3	right	1	1	NA	NA	NA
502	Bijou	kune	f	8,5	25.04.2023		apples	outdoors	control	16	4	3	left	1	1	NA	NA	NA
503	Bijou	kune	f	8,5	25.04.2023		apples	outdoors	control	17	5	3	right	0	1	NA	NA	NA
504	Bijou	kune	f	8,5	25.04.2023		apples	outdoors	control	18	6	3	left	1	1	NA	NA	NA
505	Benjamin	kune	m	8,5	26.04.2023		apples	outdoors	nonostensive	1	1	1	left	1	1	2,64	5,56	0,474820144
506	Benjamin	kune	m	8,5	26.04.2023		apples	outdoors	nonostensive	2	2	1	right	0	1	4,4	4,4	1
507	Benjamin	kune	m	8,5	26.04.2023		apples	outdoors	nonostensive	3	3	1	left	0	1	6,44	6,44	1
508	Benjamin	kune	m	8,5	26.04.2023		apples	outdoors	nonostensive	4	4	1	right	0	1	4,24	4,44	0,954954955
509	Benjamin	kune	m	8,5	26.04.2023		apples	outdoors	nonostensive	5	5	1	left	1	1	3,04	5,08	0,598425197
510	Benjamin	kune	m	8,5	26.04.2023		apples	outdoors	nonostensive	6	6	1	right	0	1	2,32	4,76	0,487394958
511	Benjamin	kune	m	8,5	26.04.2023		apples	outdoors	ostensive	7	1	2	left	1	1	3,52	4,68	0,752136752
512	Benjamin	kune	m	8,5	26.04.2023		apples	outdoors	ostensive	8	2	2	right	0	1	3,84	4,12	0,932038835
513	Benjamin	kune	m	8,5	26.04.2023		apples	outdoors	ostensive	9	3	2	left	0	1	3	4,12	0,72815534
514	Benjamin	kune	m	8,5	26.04.2023		apples	outdoors	ostensive	10	4	2	right	0	1	4,32	5,36	0,805970149
515	Benjamin	kune	m	8,5	26.04.2023		apples	outdoors	ostensive	11	5	2	right	1	1	3,68	3,96	0,929292929
516	Benjamin	kune	m	8,5	26.04.2023		apples	outdoors	ostensive	12	6	2	left	1	1	2	4,08	0,490196078
517	Benjamin	kune	m	8,5	26.04.2023		apples	outdoors	control	13	1	3	right	0	1	NA	NA	NA
518	Benjamin	kune	m	8,5	26.04.2023		apples	outdoors	control	14	2	3	right	0	1	NA	NA	NA
519	Benjamin	kune	m	8,5	26.04.2023		apples	outdoors	control	15	3	3	left	1	1	NA	NA	NA
520	Benjamin	kune	m	8,5	26.04.2023		apples	outdoors	control	16	4	3	right	0	1	NA	NA	NA
521	Benjamin	kune	m	8,5	26.04.2023		apples	outdoors	control	17	5	3	left	1	1	NA	NA	NA
522	Benjamin	kune	m	8,5	26.04.2023		apples	outdoors	control	18	6	3	left	0	1	NA	NA	NA
523	Zwetschge	kune	f	8,5	25.04.2023		apples	outdoors	ostensive	1	1	1	left	0	1	2,72	4,24	0,641509434
524	Zwetschge	kune	f	8,5	25.04.2023		apples	outdoors	ostensive	2	2	1	right	1	1	3,24	4,38	0,739726027
525	Zwetschge	kune	f	8,5	25.04.2023		apples	outdoors	ostensive	3	3	1	right	1	1	3,64	4,12	0,883495146
526	Zwetschge	kune	f	8,5	25.04.2023		apples	outdoors	ostensive	4	4	1	left	0	1	3,24	4,72	0,686440678
527	Zwetschge	kune	f	8,5	25.04.2023		apples	outdoors	ostensive	5	5	1	left	0	1	2,68	4,2	0,638095238
528	Zwetschge	kune	f	8,5	25.04.2023		apples	outdoors	ostensive	6	6	1	right	1	1	2,6	4,28	0,607476636
529	Zwetschge	kune	f	8,5	25.04.2023		apples	outdoors	nonostensive	7	1	2	left	0	1	3,44	4,56	0,754385965
530	Zwetschge	kune	f	8,5	25.04.2023		apples	outdoors	nonostensive	8	2	2	right	1	1	4	4,96	0,806451613
531	Zwetschge	kune	f	8,5	25.04.2023		apples	outdoors	nonostensive	9	3	2	right	1	1	4,68	5,04	0,928571429
532	Zwetschge	kune	f	8,5	25.04.2023		apples	outdoors	nonostensive	10	4	2	left	0	1	2,32	5,08	0,456692913
533	Zwetschge	kune	f	8,5	25.04.2023		apples	outdoors	nonostensive	11	5	2	left	0	1	3,84	4,96	0,774193548
534	Zwetschge	kune	f	8,5	25.04.2023		apples	outdoors	nonostensive	12	6	2	right	1	1	3,08	4,88	0,631147541
535	Zwetschge	kune	f	8,5	25.04.2023		apples	outdoors	control	13	1	3	right	1	1	NA	NA	NA
536	Zwetschge	kune	f	8,5	25.04.2023		apples	outdoors	control	14	2	3	left	1	1	NA	NA	NA
537	Zwetschge	kune	f	8,5	25.04.2023		apples	outdoors	control	15	3	3	right	1	1	NA	NA	NA
538	Zwetschge	kune	f	8,5	25.04.2023		apples	outdoors	control	16	4	3	left	0	1	NA	NA	NA
539	Zwetschge	kune	f	8,5	25.04.2023		apples	outdoors	control	17	5	3	left	0	1	NA	NA	NA
540	Zwetschge	kune	f	8,5	25.04.2023		apples	outdoors	control	18	6	3	right	0	1	NA	NA	NA
541	Radieschen	kune	f	7,5	26.04.2023		apples	outdoors	nonostensive	1	1	1	left	1	1	3,84	4,28	0,897196262
542	Radieschen	kune	f	7,5	26.04.2023		apples	outdoors	nonostensive	2	2	1	right	0	1	4,28	4,28	1
543	Radieschen	kune	f	7,5	26.04.2023		apples	outdoors	nonostensive	3	3	1	left	1	1	4,16	4,6	0,904347826
544	Radieschen	kune	f	7,5	26.04.2023		apples	outdoors	nonostensive	4	4	1	right	0	1	4,4	4,4	1
545	Radieschen	kune	f	7,5	26.04.2023		apples	outdoors	nonostensive	5	5	1	right	0	1	4,32	4,32	1
546	Radieschen	kune	f	7,5	26.04.2023		apples	outdoors	nonostensive	6	6	1	left	1	1	4,72	4,72	1
547	Radieschen	kune	f	7,5	26.04.2023		apples	outdoors	ostensive	7	1	2	right	1	1	3,8	4,04	0,940594059
548	Radieschen	kune	f	7,5	26.04.2023		apples	outdoors	ostensive	8	2	2	left	1	1	3,64	4	0,91
549	Radieschen	kune	f	7,5	26.04.2023		apples	outdoors	ostensive	9	3	2	right	0	1	3,88	3,92	0,989795918
550	Radieschen	kune	f	7,5	26.04.2023		apples	outdoors	ostensive	10	4	2	right	0	1	3,84	3,84	1
551	Radieschen	kune	f	7,5	26.04.2023		apples	outdoors	ostensive	11	5	2	left	1	1	3,88	3,88	1
552	Radieschen	kune	f	7,5	26.04.2023		apples	outdoors	ostensive	12	6	2	left	1	1	4,04	4,04	1
553	Radieschen	kune	f	7,5	26.04.2023		apples	outdoors	control	13	1	3	left	0	1	NA	NA	NA
554	Radieschen	kune	f	7,5	26.04.2023		apples	outdoors	control	14	2	3	left	1	1	NA	NA	NA
555	Radieschen	kune	f	7,5	26.04.2023		apples	outdoors	control	15	3	3	right	0	1	NA	NA	NA
556	Radieschen	kune	f	7,5	26.04.2023		apples	outdoors	control	16	4	3	right	0	1	NA	NA	NA
557	Radieschen	kune	f	7,5	26.04.2023		apples	outdoors	control	17	5	3	left	1	1	NA	NA	NA
558	Radieschen	kune	f	7,5	26.04.2023		apples	outdoors	control	18	6	3	right	0	1	NA	NA	NA
559	Romeo	kune	m	8,5	25.04.2023		apples	outdoors	ostensive	1	1	1	left	0	1	4,56	4,56	1
560	Romeo	kune	m	8,5	25.04.2023		apples	outdoors	ostensive	2	2	1	left	0	1	4	4	1
561	Romeo	kune	m	8,5	25.04.2023		apples	outdoors	ostensive	3	3	1	right	0	1	4,04	4,04	1
562	Romeo	kune	m	8,5	25.04.2023		apples	outdoors	ostensive	4	4	1	right	0	1	4,44	4,44	1
563	Romeo	kune	m	8,5	25.04.2023		apples	outdoors	ostensive	5	5	1	left	1	1	4,36	4,36	1
564	Romeo	kune	m	8,5	25.04.2023		apples	outdoors	ostensive	6	6	1	right	0	1	4,16	4,16	1
565	Romeo	kune	m	8,5	25.04.2023		apples	outdoors	nonostensive	7	1	2	left	1	1	3,96	4,92	0,804878049
566	Romeo	kune	m	8,5	25.04.2023		apples	outdoors	nonostensive	8	2	2	right	0	1	4,52	4,52	1
567	Romeo	kune	m	8,5	25.04.2023		apples	outdoors	nonostensive	9	3	2	left	1	1	4,76	4,76	1
568	Romeo	kune	m	8,5	25.04.2023		apples	outdoors	nonostensive	10	4	2	left	1	1	4,48	4,84	0,925619835
569	Romeo	kune	m	8,5	25.04.2023		apples	outdoors	nonostensive	11	5	2	right	0	1	5,2	5,2	1
570	Romeo	kune	m	8,5	25.04.2023		apples	outdoors	nonostensive	12	6	2	right	0	1	4,92	5,56	0,884892086
571	Romeo	kune	m	8,5	25.04.2023		apples	outdoors	control	13	1	3	left	1	1	NA	NA	NA
572	Romeo	kune	m	8,5	25.04.2023		apples	outdoors	control	14	2	3	right	0	1	NA	NA	NA
573	Romeo	kune	m	8,5	25.04.2023		apples	outdoors	control	15	3	3	left	1	1	NA	NA	NA
574	Romeo	kune	m	8,5	25.04.2023		apples	outdoors	control	16	4	3	right	0	1	NA	NA	NA
575	Romeo	kune	m	8,5	25.04.2023		apples	outdoors	control	17	5	3	right	0	1	NA	NA	NA
576	Romeo	kune	m	8,5	25.04.2023		apples	outdoors	control	18	6	3	left	1	1	NA	NA	NA
577	Bella	kune	f	8,5	26.04.2023		apples	outdoors	nonostensive	1	1	1	right	0	1	3,4	4,64	0,732758621
578	Bella	kune	f	8,5	26.04.2023		apples	outdoors	nonostensive	2	2	1	left	1	1	4,52	4,52	1
579	Bella	kune	f	8,5	26.04.2023		apples	outdoors	nonostensive	3	3	1	right	0	1	4,76	4,76	1
580	Bella	kune	f	8,5	26.04.2023		apples	outdoors	nonostensive	4	4	1	left	0	1	4,96	4,96	1
581	Bella	kune	f	8,5	26.04.2023		apples	outdoors	nonostensive	5	5	1	right	0	1	4,76	4,76	1
582	Bella	kune	f	8,5	26.04.2023		apples	outdoors	nonostensive	6	6	1	left	0	1	4,96	4,96	1
583	Bella	kune	f	8,5	26.04.2023		apples	outdoors	ostensive	7	1	2	right	1	1	3,84	3,84	1
584	Bella	kune	f	8,5	26.04.2023		apples	outdoors	ostensive	8	2	2	left	0	1	3,96	3,96	1
585	Bella	kune	f	8,5	26.04.2023		apples	outdoors	ostensive	9	3	2	left	1	1	4,32	4,32	1
586	Bella	kune	f	8,5	26.04.2023		apples	outdoors	ostensive	10	4	2	right	1	1	3,2	4,08	0,784313725
587	Bella	kune	f	8,5	26.04.2023		apples	outdoors	ostensive	11	5	2	left	0	1	3,64	4,36	0,834862385
588	Bella	kune	f	8,5	26.04.2023		apples	outdoors	ostensive	12	6	2	right	1	1	4,56	4,56	1
589	Bella	kune	f	8,5	26.04.2023		apples	outdoors	control	13	1	3	right	NA	NA	NA	NA	NA
590	Bella	kune	f	8,5	26.04.2023		apples	outdoors	control	14	2	3	left	NA	NA	NA	NA	NA
591	Bella	kune	f	8,5	26.04.2023		apples	outdoors	control	15	3	3	left	NA	NA	NA	NA	NA
592	Bella	kune	f	8,5	26.04.2023		apples	outdoors	control	16	4	3	right	NA	NA	NA	NA	NA
593	Bella	kune	f	8,5	26.04.2023		apples	outdoors	control	17	5	3	right	NA	NA	NA	NA	NA
594	Bella	kune	f	8,5	26.04.2023		apples	outdoors	control	18	6	3	left	NA	NA	NA	NA	NA
595	Zazou	kune	m	8,5	26.04.2023		apples	outdoors	ostensive	1	1	1	left	1	1	2,24	3,8	0,589473684
596	Zazou	kune	m	8,5	26.04.2023		apples	outdoors	ostensive	2	2	1	left	1	1	3,92	4,2	0,933333333
597	Zazou	kune	m	8,5	26.04.2023		apples	outdoors	ostensive	3	3	1	right	1	1	2,44	4	0,61
598	Zazou	kune	m	8,5	26.04.2023		apples	outdoors	ostensive	4	4	1	right	1	1	3,6	3,92	0,918367347
599	Zazou	kune	m	8,5	26.04.2023		apples	outdoors	ostensive	5	5	1	left	1	1	3,2	3,96	0,808080808
600	Zazou	kune	m	8,5	26.04.2023		apples	outdoors	ostensive	6	6	1	right	0	1	3,28	3,72	0,88172043
601	Zazou	kune	m	8,5	26.04.2023		apples	outdoors	nonostensive	7	1	2	left	1	1	3,52	4,08	0,862745098
602	Zazou	kune	m	8,5	26.04.2023		apples	outdoors	nonostensive	8	2	2	left	0	1	4,48	4,48	1
603	Zazou	kune	m	8,5	26.04.2023		apples	outdoors	nonostensive	9	3	2	right	1	1	4,16	4,56	0,912280702
604	Zazou	kune	m	8,5	26.04.2023		apples	outdoors	nonostensive	10	4	2	right	0	1	4,72	4,72	1
605	Zazou	kune	m	8,5	26.04.2023		apples	outdoors	nonostensive	11	5	2	left	1	1	4,52	4,52	1
606	Zazou	kune	m	8,5	26.04.2023		apples	outdoors	nonostensive	12	6	2	right	0	1	4,36	4,36	1
607	Zazou	kune	m	8,5	26.04.2023		apples	outdoors	control	13	1	3	left	0	1	NA	NA	NA
608	Zazou	kune	m	8,5	26.04.2023		apples	outdoors	control	14	2	3	left	1	1	NA	NA	NA
609	Zazou	kune	m	8,5	26.04.2023		apples	outdoors	control	15	3	3	right	0	1	NA	NA	NA
610	Zazou	kune	m	8,5	26.04.2023		apples	outdoors	control	16	4	3	left	1	1	NA	NA	NA
611	Zazou	kune	m	8,5	26.04.2023		apples	outdoors	control	17	5	3	right	1	1	NA	NA	NA
612	Zazou	kune	m	8,5	26.04.2023		apples	outdoors	control	18	6	3	right	1	1	NA	NA	NA
613	Bolero	kune	m	7,5	26.04.2023		apples	outdoors	ostensive	1	1	1	left	0	1	3,32	3,84	0,864583333
614	Bolero	kune	m	7,5	26.04.2023		apples	outdoors	ostensive	2	2	1	right	0	1	2,12	3,72	0,569892473
615	Bolero	kune	m	7,5	26.04.2023		apples	outdoors	ostensive	3	3	1	left	1	1	3,92	3,92	1
616	Bolero	kune	m	7,5	26.04.2023		apples	outdoors	ostensive	4	4	1	left	1	1	4,08	4,08	1
617	Bolero	kune	m	7,5	26.04.2023		apples	outdoors	ostensive	5	5	1	right	1	1	3,92	4	0,98
618	Bolero	kune	m	7,5	26.04.2023		apples	outdoors	ostensive	6	6	1	right	1	1	3,28	3,84	0,854166667
619	Bolero	kune	m	7,5	26.04.2023		apples	outdoors	nonostensive	7	1	2	right	1	1	4,32	4,32	1
620	Bolero	kune	m	7,5	26.04.2023		apples	outdoors	nonostensive	8	2	2	right	0	1	4,36	4,36	1
621	Bolero	kune	m	7,5	26.04.2023		apples	outdoors	nonostensive	9	3	2	left	0	1	4,44	4,44	1
622	Bolero	kune	m	7,5	26.04.2023		apples	outdoors	nonostensive	10	4	2	right	1	1	2,04	4,68	0,435897436
623	Bolero	kune	m	7,5	26.04.2023		apples	outdoors	nonostensive	11	5	2	left	1	1	3,64	5,24	0,694656489
624	Bolero	kune	m	7,5	26.04.2023		apples	outdoors	nonostensive	12	6	2	left	1	1	4,52	4,52	1
625	Bolero	kune	m	7,5	26.04.2023		apples	outdoors	control	13	1	3	right	1	1	NA	NA	NA
626	Bolero	kune	m	7,5	26.04.2023		apples	outdoors	control	14	2	3	left	1	1	NA	NA	NA
627	Bolero	kune	m	7,5	26.04.2023		apples	outdoors	control	15	3	3	right	0	1	NA	NA	NA
628	Bolero	kune	m	7,5	26.04.2023		apples	outdoors	control	16	4	3	left	1	1	NA	NA	NA
629	Bolero	kune	m	7,5	26.04.2023		apples	outdoors	control	17	5	3	right	0	1	NA	NA	NA
630	Bolero	kune	m	7,5	26.04.2023		apples	outdoors	control	18	6	3	left	0	1	NA	NA	NA
631	Blossom	kune	f	7,5	26.04.2023		apples	outdoors	nonostensive	1	1	1	left	1	1	2,44	4,44	0,54954955
632	Blossom	kune	f	7,5	26.04.2023		apples	outdoors	nonostensive	2	2	1	left	1	1	3,68	4,44	0,828828829
633	Blossom	kune	f	7,5	26.04.2023		apples	outdoors	nonostensive	3	3	1	right	1	1	4,2	4,2	1
634	Blossom	kune	f	7,5	26.04.2023		apples	outdoors	nonostensive	4	4	1	left	0	1	3,92	4,6	0,852173913
635	Blossom	kune	f	7,5	26.04.2023		apples	outdoors	nonostensive	5	5	1	right	1	1	3,64	4,4	0,827272727
636	Blossom	kune	f	7,5	26.04.2023		apples	outdoors	nonostensive	6	6	1	right	0	1	4,28	4,28	1
637	Blossom	kune	f	7,5	26.04.2023		apples	outdoors	ostensive	7	1	2	left	1	1	3,96	3,96	1
638	Blossom	kune	f	7,5	26.04.2023		apples	outdoors	ostensive	8	2	2	left	1	1	4	4	1
639	Blossom	kune	f	7,5	26.04.2023		apples	outdoors	ostensive	9	3	2	right	1	1	3,24	4,08	0,794117647
640	Blossom	kune	f	7,5	26.04.2023		apples	outdoors	ostensive	10	4	2	left	1	1	4,12	4,12	1
641	Blossom	kune	f	7,5	26.04.2023		apples	outdoors	ostensive	11	5	2	right	0	1	3,92	3,92	1
642	Blossom	kune	f	7,5	26.04.2023		apples	outdoors	ostensive	12	6	2	right	0	1	3,8	3,8	1
643	Blossom	kune	f	7,5	26.04.2023		apples	outdoors	control	13	1	3	left	0	1	NA	NA	NA
644	Blossom	kune	f	7,5	26.04.2023		apples	outdoors	control	14	2	3	right	0	1	NA	NA	NA
645	Blossom	kune	f	7,5	26.04.2023		apples	outdoors	control	15	3	3	right	0	1	NA	NA	NA
646	Blossom	kune	f	7,5	26.04.2023		apples	outdoors	control	16	4	3	left	0	1	NA	NA	NA
647	Blossom	kune	f	7,5	26.04.2023		apples	outdoors	control	17	5	3	left	1	1	NA	NA	NA
648	Blossom	kune	f	7,5	26.04.2023		apples	outdoors	control	18	6	3	right	0	1	NA	NA	NA
649	Rudi	kune	m	8,5	26.04.2023		apples	outdoors	ostensive	1	1	1	left	0	1	3,2	4,04	0,792079208
650	Rudi	kune	m	8,5	26.04.2023		apples	outdoors	ostensive	2	2	1	left	0	1	4,04	4,04	1
651	Rudi	kune	m	8,5	26.04.2023		apples	outdoors	ostensive	3	3	1	right	1	1	3,64	4,28	0,85046729
652	Rudi	kune	m	8,5	26.04.2023		apples	outdoors	ostensive	4	4	1	left	0	1	3,84	3,84	1
653	Rudi	kune	m	8,5	26.04.2023		apples	outdoors	ostensive	5	5	1	right	1	1	3,92	3,92	1
654	Rudi	kune	m	8,5	26.04.2023		apples	outdoors	ostensive	6	6	1	right	1	1	3,72	3,96	0,939393939
655	Rudi	kune	m	8,5	26.04.2023		apples	outdoors	nonostensive	7	1	2	left	0	1	3,16	4,28	0,738317757
656	Rudi	kune	m	8,5	26.04.2023		apples	outdoors	nonostensive	8	2	2	right	1	1	4,24	4,24	1
657	Rudi	kune	m	8,5	26.04.2023		apples	outdoors	nonostensive	9	3	2	left	0	1	4,44	4,44	1
658	Rudi	kune	m	8,5	26.04.2023		apples	outdoors	nonostensive	10	4	2	right	1	1	4,08	4,08	1
659	Rudi	kune	m	8,5	26.04.2023		apples	outdoors	nonostensive	11	5	2	left	0	1	4,36	4,36	1
660	Rudi	kune	m	8,5	26.04.2023		apples	outdoors	nonostensive	12	6	2	right	1	1	4,4	4,4	1
661	Rudi	kune	m	8,5	26.04.2023		apples	outdoors	control	13	1	3	right	1	1	NA	NA	NA
662	Rudi	kune	m	8,5	26.04.2023		apples	outdoors	control	14	2	3	right	1	1	NA	NA	NA
663	Rudi	kune	m	8,5	26.04.2023		apples	outdoors	control	15	3	3	left	0	1	NA	NA	NA
664	Rudi	kune	m	8,5	26.04.2023		apples	outdoors	control	16	4	3	right	1	1	NA	NA	NA
665	Rudi	kune	m	8,5	26.04.2023		apples	outdoors	control	17	5	3	left	0	1	NA	NA	NA
666	Rudi	kune	m	8,5	26.04.2023		apples	outdoors	control	18	6	3	left	0	1	NA	NA	NA
667	Zafira	kune	f	8,5	26.04.2023		apples	outdoors	ostensive	1	1	1	left	0	1	3,92	4,12	0,951456311
668	Zafira	kune	f	8,5	26.04.2023		apples	outdoors	ostensive	2	2	1	right	0	1	2,88	3,76	0,765957447
669	Zafira	kune	f	8,5	26.04.2023		apples	outdoors	ostensive	3	3	1	right	0	1	4	4	1
670	Zafira	kune	f	8,5	26.04.2023		apples	outdoors	ostensive	4	4	1	left	0	1	3,44	3,84	0,895833333
671	Zafira	kune	f	8,5	26.04.2023		apples	outdoors	ostensive	5	5	1	right	1	1	4,12	4,12	1
672	Zafira	kune	f	8,5	26.04.2023		apples	outdoors	ostensive	6	6	1	left	0	1	4,44	4,44	1
673	Zafira	kune	f	8,5	26.04.2023		apples	outdoors	nonostensive	7	1	2	right	1	1	3,84	4,6	0,834782609
674	Zafira	kune	f	8,5	26.04.2023		apples	outdoors	nonostensive	8	2	2	right	1	1	3,36	4,78	0,70292887
675	Zafira	kune	f	8,5	26.04.2023		apples	outdoors	nonostensive	9	3	2	left	0	1	4,24	4,88	0,868852459
676	Zafira	kune	f	8,5	26.04.2023		apples	outdoors	nonostensive	10	4	2	left	0	1	0,68	4,84	0,140495868
677	Zafira	kune	f	8,5	26.04.2023		apples	outdoors	nonostensive	11	5	2	right	1	1	4,76	4,76	1
678	Zafira	kune	f	8,5	26.04.2023		apples	outdoors	nonostensive	12	6	2	left	0	1	4,88	4,88	1
679	Zafira	kune	f	8,5	26.04.2023		apples	outdoors	control	13	1	3	left	0	1	NA	NA	NA
680	Zafira	kune	f	8,5	26.04.2023		apples	outdoors	control	14	2	3	left	1	1	NA	NA	NA
681	Zafira	kune	f	8,5	26.04.2023		apples	outdoors	control	15	3	3	right	1	1	NA	NA	NA
682	Zafira	kune	f	8,5	26.04.2023		apples	outdoors	control	16	4	3	right	1	1	NA	NA	NA
683	Zafira	kune	f	8,5	26.04.2023		apples	outdoors	control	17	5	3	left	0	1	NA	NA	NA
684	Zafira	kune	f	8,5	26.04.2023		apples	outdoors	control	18	6	3	right	1	1	NA	NA	NA
685	Zeppelin	kune	m	7,5	26.04.2023		apples	outdoors	nonostensive	1	1	1	right	0	1	4,4	4,4	1
686	Zeppelin	kune	m	7,5	26.04.2023		apples	outdoors	nonostensive	2	2	1	right	1	1	4,36	4,6	0,947826087
687	Zeppelin	kune	m	7,5	26.04.2023		apples	outdoors	nonostensive	3	3	1	left	1	1	3	4,56	0,657894737
688	Zeppelin	kune	m	7,5	26.04.2023		apples	outdoors	nonostensive	4	4	1	left	1	1	4,76	4,76	1
689	Zeppelin	kune	m	7,5	26.04.2023		apples	outdoors	nonostensive	5	5	1	right	0	1	4,28	4,56	0,938596491
690	Zeppelin	kune	m	7,5	26.04.2023		apples	outdoors	nonostensive	6	6	1	left	0	1	3,8	4,84	0,785123967
691	Zeppelin	kune	m	7,5	26.04.2023		apples	outdoors	ostensive	7	1	2	right	0	1	3,88	3,88	1
692	Zeppelin	kune	m	7,5	26.04.2023		apples	outdoors	ostensive	8	2	2	left	0	1	3,32	3,8	0,873684211
693	Zeppelin	kune	m	7,5	26.04.2023		apples	outdoors	ostensive	9	3	2	left	1	1	4	4,04	0,99009901
694	Zeppelin	kune	m	7,5	26.04.2023		apples	outdoors	ostensive	10	4	2	right	1	1	4,04	4,04	1
695	Zeppelin	kune	m	7,5	26.04.2023		apples	outdoors	ostensive	11	5	2	left	1	1	3,88	3,88	1
696	Zeppelin	kune	m	7,5	26.04.2023		apples	outdoors	ostensive	12	6	2	right	0	1	4,04	4,04	1
697	Zeppelin	kune	m	7,5	26.04.2023		apples	outdoors	control	13	1	3	right	1	1	NA	NA	NA
698	Zeppelin	kune	m	7,5	26.04.2023		apples	outdoors	control	14	2	3	right	0	1	NA	NA	NA
699	Zeppelin	kune	m	7,5	26.04.2023		apples	outdoors	control	15	3	3	left	0	1	NA	NA	NA
700	Zeppelin	kune	m	7,5	26.04.2023		apples	outdoors	control	16	4	3	right	0	1	NA	NA	NA
701	Zeppelin	kune	m	7,5	26.04.2023		apples	outdoors	control	17	5	3	left	0	1	NA	NA	NA
702	Zeppelin	kune	m	7,5	26.04.2023		apples	outdoors	control	18	6	3	left	1	1	NA	NA	NA
703	Bessy	kune	f	8,5	26.04.2023		apples	outdoors	ostensive	1	1	1	left	1	1	3,84	3,84	1
704	Bessy	kune	f	8,5	26.04.2023		apples	outdoors	ostensive	2	2	1	right	0	1	4,12	4,12	1
705	Bessy	kune	f	8,5	26.04.2023		apples	outdoors	ostensive	3	3	1	right	0	1	2,96	4,16	0,711538462
706	Bessy	kune	f	8,5	26.04.2023		apples	outdoors	ostensive	4	4	1	left	0	1	3,92	4,24	0,924528302
707	Bessy	kune	f	8,5	26.04.2023		apples	outdoors	ostensive	5	5	1	right	0	1	3,88	3,96	0,97979798
708	Bessy	kune	f	8,5	26.04.2023		apples	outdoors	ostensive	6	6	1	left	1	1	2,52	4,2	0,6
709	Bessy	kune	f	8,5	26.04.2023		apples	outdoors	nonostensive	7	1	2	left	1	1	4,28	4,28	1
710	Bessy	kune	f	8,5	26.04.2023		apples	outdoors	nonostensive	8	2	2	left	1	1	4,56	4,56	1
711	Bessy	kune	f	8,5	26.04.2023		apples	outdoors	nonostensive	9	3	2	right	0	1	4,84	4,84	1
712	Bessy	kune	f	8,5	26.04.2023		apples	outdoors	nonostensive	10	4	2	right	0	1	4,52	4,52	1
713	Bessy	kune	f	8,5	26.04.2023		apples	outdoors	nonostensive	11	5	2	left	1	1	4,76	4,76	1
714	Bessy	kune	f	8,5	26.04.2023		apples	outdoors	nonostensive	12	6	2	right	0	1	4,48	4,92	0,910569106
715	Bessy	kune	f	8,5	26.04.2023		apples	outdoors	control	13	1	3	right	1	1	NA	NA	NA
716	Bessy	kune	f	8,5	26.04.2023		apples	outdoors	control	14	2	3	right	0	1	NA	NA	NA
717	Bessy	kune	f	8,5	26.04.2023		apples	outdoors	control	15	3	3	left	0	1	NA	NA	NA
718	Bessy	kune	f	8,5	26.04.2023		apples	outdoors	control	16	4	3	left	1	1	NA	NA	NA
719	Bessy	kune	f	8,5	26.04.2023		apples	outdoors	control	17	5	3	right	0	1	NA	NA	NA
720	Bessy	kune	f	8,5	26.04.2023		apples	outdoors	control	18	6	3	left	0	1	NA	NA	NA
721	Zacharias	kune	m	8,5	12.05.2023		apples	outdoors	nonostensive	1	1	1	left	0	1	3,04	4,96	0,612903226
722	Zacharias	kune	m	8,5	12.05.2023		apples	outdoors	nonostensive	2	2	1	left	0	1	3,6	4,88	0,737704918
723	Zacharias	kune	m	8,5	12.05.2023		apples	outdoors	nonostensive	3	3	1	right	1	1	2,72	4,52	0,601769912
724	Zacharias	kune	m	8,5	12.05.2023		apples	outdoors	nonostensive	4	4	1	right	1	1	1,2	4,76	0,25210084
725	Zacharias	kune	m	8,5	12.05.2023		apples	outdoors	nonostensive	5	5	1	left	0	1	3,12	4,8	0,65
726	Zacharias	kune	m	8,5	12.05.2023		apples	outdoors	nonostensive	6	6	1	right	1	1	2,44	4,68	0,521367521
727	Zacharias	kune	m	8,5	12.05.2023		apples	outdoors	ostensive	7	1	2	right	1	1	4	4	1
728	Zacharias	kune	m	8,5	12.05.2023		apples	outdoors	ostensive	8	2	2	right	1	1	2,16	4,16	0,519230769
729	Zacharias	kune	m	8,5	12.05.2023		apples	outdoors	ostensive	9	3	2	left	0	1	3,48	4,12	0,844660194
730	Zacharias	kune	m	8,5	12.05.2023		apples	outdoors	ostensive	10	4	2	left	0	1	2,8	4,12	0,67961165
731	Zacharias	kune	m	8,5	12.05.2023		apples	outdoors	ostensive	11	5	2	right	1	1	2,56	4,08	0,62745098
732	Zacharias	kune	m	8,5	12.05.2023		apples	outdoors	ostensive	12	6	2	left	1	1	2,28	4,08	0,558823529
733	Zacharias	kune	m	8,5	12.05.2023		apples	outdoors	control	13	1	3	right	1	1	NA	NA	NA
734	Zacharias	kune	m	8,5	12.05.2023		apples	outdoors	control	14	2	3	left	0	1	NA	NA	NA
735	Zacharias	kune	m	8,5	12.05.2023		apples	outdoors	control	15	3	3	right	1	1	NA	NA	NA
736	Zacharias	kune	m	8,5	12.05.2023		apples	outdoors	control	16	4	3	right	1	1	NA	NA	NA
737	Zacharias	kune	m	8,5	12.05.2023		apples	outdoors	control	17	5	3	left	0	1	NA	NA	NA
738	Zacharias	kune	m	8,5	12.05.2023		apples	outdoors	control	18	6	3	left	0	1	NA	NA	NA
739	Bruno	kune	m	7,5	12.05.2023		apples	outdoors	nonostensive	1	1	1	right	1	1	3,37	4,32	0,780092593
740	Bruno	kune	m	7,5	12.05.2023		apples	outdoors	nonostensive	2	2	1	right	1	1	4,04	4,56	0,885964912
741	Bruno	kune	m	7,5	12.05.2023		apples	outdoors	nonostensive	3	3	1	left	1	1	3,84	4,92	0,780487805
742	Bruno	kune	m	7,5	12.05.2023		apples	outdoors	nonostensive	4	4	1	right	1	1	2,6	5,12	0,5078125
743	Bruno	kune	m	7,5	12.05.2023		apples	outdoors	nonostensive	5	5	1	left	0	1	2,96	4,88	0,606557377
744	Bruno	kune	m	7,5	12.05.2023		apples	outdoors	nonostensive	6	6	1	left	0	1	3,12	5,28	0,590909091
745	Bruno	kune	m	7,5	12.05.2023		apples	outdoors	ostensive	7	1	2	left	0	1	3,48	4,24	0,820754717
746	Bruno	kune	m	7,5	12.05.2023		apples	outdoors	ostensive	8	2	2	right	1	1	4,08	4,08	1
747	Bruno	kune	m	7,5	12.05.2023		apples	outdoors	ostensive	9	3	2	right	0	1	3,48	3,96	0,878787879
748	Bruno	kune	m	7,5	12.05.2023		apples	outdoors	ostensive	10	4	2	left	0	1	4,4	4,4	1
749	Bruno	kune	m	7,5	12.05.2023		apples	outdoors	ostensive	11	5	2	left	0	1	4,2	4,56	0,921052632
750	Bruno	kune	m	7,5	12.05.2023		apples	outdoors	ostensive	12	6	2	right	0	1	4,04	4,56	0,885964912
751	Bruno	kune	m	7,5	12.05.2023		apples	outdoors	control	13	1	3	left	1	1	NA	NA	NA
752	Bruno	kune	m	7,5	12.05.2023		apples	outdoors	control	14	2	3	right	0	1	NA	NA	NA
753	Bruno	kune	m	7,5	12.05.2023		apples	outdoors	control	15	3	3	right	1	1	NA	NA	NA
754	Bruno	kune	m	7,5	12.05.2023		apples	outdoors	control	16	4	3	left	1	1	NA	NA	NA
755	Bruno	kune	m	7,5	12.05.2023		apples	outdoors	control	17	5	3	left	1	1	NA	NA	NA
756	Bruno	kune	m	7,5	12.05.2023		apples	outdoors	control	18	6	3	right	1	1	NA	NA	NA
757	Zita	kune	f	7,5	12.05.2023		apples	outdoors	ostensive	1	1	1	left	1	1	3,24	4,04	0,801980198
758	Zita	kune	f	7,5	12.05.2023		apples	outdoors	ostensive	2	2	1	right	0	1	4,32	4,32	1
759	Zita	kune	f	7,5	12.05.2023		apples	outdoors	ostensive	3	3	1	right	0	1	3,96	4,12	0,961165049
760	Zita	kune	f	7,5	12.05.2023		apples	outdoors	ostensive	4	4	1	left	1	1	3,24	4,36	0,743119266
761	Zita	kune	f	7,5	12.05.2023		apples	outdoors	ostensive	5	5	1	left	1	1	3,84	4,12	0,932038835
762	Zita	kune	f	7,5	12.05.2023		apples	outdoors	ostensive	6	6	1	right	0	1	4,04	4,04	1
763	Zita	kune	f	7,5	12.05.2023		apples	outdoors	nonostensive	7	1	2	right	0	1	3,36	5,14	0,653696498
764	Zita	kune	f	7,5	12.05.2023		apples	outdoors	nonostensive	8	2	2	right	0	1	4,76	4,76	1
765	Zita	kune	f	7,5	12.05.2023		apples	outdoors	nonostensive	9	3	2	left	1	1	4,96	4,96	1
766	Zita	kune	f	7,5	12.05.2023		apples	outdoors	nonostensive	10	4	2	left	0	1	4,24	5	0,848
767	Zita	kune	f	7,5	12.05.2023		apples	outdoors	nonostensive	11	5	2	right	1	1	3,88	4,76	0,81512605
768	Zita	kune	f	7,5	12.05.2023		apples	outdoors	nonostensive	12	6	2	left	1	1	4,52	4,52	1
769	Zita	kune	f	7,5	12.05.2023		apples	outdoors	control	13	1	3	right	0	1	NA	NA	NA
770	Zita	kune	f	7,5	12.05.2023		apples	outdoors	control	14	2	3	left	1	1	NA	NA	NA
771	Zita	kune	f	7,5	12.05.2023		apples	outdoors	control	15	3	3	right	0	1	NA	NA	NA
772	Zita	kune	f	7,5	12.05.2023		apples	outdoors	control	16	4	3	right	0	1	NA	NA	NA
773	Zita	kune	f	7,5	12.05.2023		apples	outdoors	control	17	5	3	left	0	1	NA	NA	NA
774	Zita	kune	f	7,5	12.05.2023		apples	outdoors	control	18	6	3	left	0	1	NA	NA	NA
775	Blume	kune	f	8,5	12.05.2023		apples	outdoors	ostensive	1	1	1	right	0	1	4,28	4,28	1
776	Blume	kune	f	8,5	12.05.2023		apples	outdoors	ostensive	2	2	1	right	1	1	4,04	4,04	1
777	Blume	kune	f	8,5	12.05.2023		apples	outdoors	ostensive	3	3	1	left	1	1	1,28	4,96	0,258064516
778	Blume	kune	f	8,5	12.05.2023		apples	outdoors	ostensive	4	4	1	left	1	1	4,36	4,44	0,981981982
779	Blume	kune	f	8,5	12.05.2023		apples	outdoors	ostensive	5	5	1	right	0	1	4,28	4,28	1
780	Blume	kune	f	8,5	12.05.2023		apples	outdoors	ostensive	6	6	1	left	1	1	3,88	4,56	0,850877193
781	Blume	kune	f	8,5	12.05.2023		apples	outdoors	nonostensive	7	1	2	right	0	1	4,64	5,36	0,865671642
782	Blume	kune	f	8,5	12.05.2023		apples	outdoors	nonostensive	8	2	2	left	1	1	4,28	4,6	0,930434783
783	Blume	kune	f	8,5	12.05.2023		apples	outdoors	nonostensive	9	3	2	right	1	1	4,4	4,8	0,916666667
784	Blume	kune	f	8,5	12.05.2023		apples	outdoors	nonostensive	10	4	2	right	0	1	4,92	4,92	1
785	Blume	kune	f	8,5	12.05.2023		apples	outdoors	nonostensive	11	5	2	left	1	1	5	5	1
786	Blume	kune	f	8,5	12.05.2023		apples	outdoors	nonostensive	12	6	2	left	1	1	4,8	5,08	0,94488189
787	Blume	kune	f	8,5	12.05.2023		apples	outdoors	control	13	1	3	right	0	1	NA	NA	NA
788	Blume	kune	f	8,5	12.05.2023		apples	outdoors	control	14	2	3	left	1	1	NA	NA	NA
789	Blume	kune	f	8,5	12.05.2023		apples	outdoors	control	15	3	3	right	0	1	NA	NA	NA
790	Blume	kune	f	8,5	12.05.2023		apples	outdoors	control	16	4	3	left	0	1	NA	NA	NA
791	Blume	kune	f	8,5	12.05.2023		apples	outdoors	control	17	5	3	left	1	1	NA	NA	NA
792	Blume	kune	f	8,5	12.05.2023		apples	outdoors	control	18	6	3	right	1	1	NA	NA	NA
793	Rapunzel	kune	f	8,5	12.05.2023		apples	outdoors	ostensive	1	1	1	left	1	1	3,4	4,4	0,772727273
794	Rapunzel	kune	f	8,5	12.05.2023		apples	outdoors	ostensive	2	2	1	left	1	1	3,96	4,08	0,970588235
795	Rapunzel	kune	f	8,5	12.05.2023		apples	outdoors	ostensive	3	3	1	right	1	1	4,04	4,04	1
796	Rapunzel	kune	f	8,5	12.05.2023		apples	outdoors	ostensive	4	4	1	left	1	1	3,72	4,24	0,877358491
797	Rapunzel	kune	f	8,5	12.05.2023		apples	outdoors	ostensive	5	5	1	right	1	1	4,12	4,12	1
798	Rapunzel	kune	f	8,5	12.05.2023		apples	outdoors	ostensive	6	6	1	right	0	1	3,44	4,12	0,834951456
799	Rapunzel	kune	f	8,5	12.05.2023		apples	outdoors	nonostensive	7	1	2	left	0	1	3,44	4,52	0,761061947
800	Rapunzel	kune	f	8,5	12.05.2023		apples	outdoors	nonostensive	8	2	2	left	0	1	4	4,76	0,840336134
801	Rapunzel	kune	f	8,5	12.05.2023		apples	outdoors	nonostensive	9	3	2	right	0	1	5	5	1
802	Rapunzel	kune	f	8,5	12.05.2023		apples	outdoors	nonostensive	10	4	2	left	0	1	4,92	4,92	1
803	Rapunzel	kune	f	8,5	12.05.2023		apples	outdoors	nonostensive	11	5	2	right	1	1	4,92	4,92	1
804	Rapunzel	kune	f	8,5	12.05.2023		apples	outdoors	nonostensive	12	6	2	right	0	1	4,56	4,76	0,957983193
805	Rapunzel	kune	f	8,5	12.05.2023		apples	outdoors	control	13	1	3	right	0	1	NA	NA	NA
806	Rapunzel	kune	f	8,5	12.05.2023		apples	outdoors	control	14	2	3	left	1	1	NA	NA	NA
807	Rapunzel	kune	f	8,5	12.05.2023		apples	outdoors	control	15	3	3	right	1	1	NA	NA	NA
808	Rapunzel	kune	f	8,5	12.05.2023		apples	outdoors	control	16	4	3	right	1	1	NA	NA	NA
809	Rapunzel	kune	f	8,5	12.05.2023		apples	outdoors	control	17	5	3	left	1	1	NA	NA	NA
810	Rapunzel	kune	f	8,5	12.05.2023		apples	outdoors	control	18	6	3	left	0	1	NA	NA	NA
811	Sow832	commercial	f	1,5	07.05.2023	14:30	apples	indoors	ostensive	1	1	1	right	0	1	0	4,6	0	long
812	Sow832	commercial	f	1,5	07.05.2023	14:30	apples	indoors	ostensive	2	2	1	left	1	1	1,88	4,6	0,408695652	long
813	Sow832	commercial	f	1,5	07.05.2023	14:30	apples	indoors	ostensive	3	3	1	right	0	1	0	4,32	0	long
814	Sow832	commercial	f	1,5	07.05.2023	14:30	apples	indoors	ostensive	4	4	1	left	1	1	2,24	4,08	0,549019608	long
815	Sow832	commercial	f	1,5	07.05.2023	14:30	apples	indoors	ostensive	5	5	1	left	0	1	3,48	5,16	0,674418605	long
816	Sow832	commercial	f	1,5	07.05.2023	14:30	apples	indoors	ostensive	6	6	1	right	0	1	2,24	4,32	0,518518519	long
817	Sow832	commercial	f	1,5	07.05.2023	14:30	apples	indoors	nonostensive	7	1	2	right	0	1	0	4,84	0	long
818	Sow832	commercial	f	1,5	07.05.2023	14:30	apples	indoors	nonostensive	8	2	2	left	0	1	2,48	5,56	0,446043165	long
819	Sow832	commercial	f	1,5	07.05.2023	14:30	apples	indoors	nonostensive	9	3	2	left	1	1	0	5,04	0	long
820	Sow832	commercial	f	1,5	07.05.2023	14:30	apples	indoors	nonostensive	10	4	2	right	0	1	0	5,24	0	long
821	Sow832	commercial	f	1,5	07.05.2023	14:30	apples	indoors	nonostensive	11	5	2	left	NA	NA	2,8	4,96	0,564516129	long
822	Sow832	commercial	f	1,5	07.05.2023	14:30	apples	indoors	nonostensive	12	6	2	right	0	1	0,88	4,64	0,189655172	long
823	Sow832	commercial	f	1,5	07.05.2023	14:30	apples	indoors	control	13	1	3	left	1	1	NA	NA	NA	long
824	Sow832	commercial	f	1,5	07.05.2023	14:30	apples	indoors	control	14	2	3	left	0	1	NA	NA	NA	long
825	Sow832	commercial	f	1,5	07.05.2023	14:30	apples	indoors	control	15	3	3	right	1	1	NA	NA	NA	long
826	Sow832	commercial	f	1,5	07.05.2023	14:30	apples	indoors	control	16	4	3	right	1	1	NA	NA	NA	long
827	Sow832	commercial	f	1,5	07.05.2023	14:30	apples	indoors	control	17	5	3	left	1	1	NA	NA	NA	long
828	Sow832	commercial	f	1,5	07.05.2023	14:30	apples	indoors	control	18	6	3	right	1	1	NA	NA	NA	long
829	Sow794	commercial	f	2	11.05.2023	11:30	apples	indoors	ostensive	1	1	1	left	1	1	0,76	4,52	0,168141593	long
830	Sow794	commercial	f	2	11.05.2023	11:30	apples	indoors	ostensive	2	2	1	right	1	1	0,32	4,16	0,076923077	long
831	Sow794	commercial	f	2	11.05.2023	11:30	apples	indoors	ostensive	3	3	1	right	0	1	0	4,12	0	long
832	Sow794	commercial	f	2	11.05.2023	11:30	apples	indoors	ostensive	4	4	1	left	1	1	0,88	4,12	0,213592233	long
833	Sow794	commercial	f	2	11.05.2023	11:30	apples	indoors	ostensive	5	5	1	right	1	1	4,16	4,16	1	long
834	Sow794	commercial	f	2	11.05.2023	11:30	apples	indoors	ostensive	6	6	1	left	1	1	0,56	4,04	0,138613861	long
835	Sow794	commercial	f	2	11.05.2023	11:30	apples	indoors	nonostensive	7	1	2	left	1	1	0,92	4,92	0,18699187	long
836	Sow794	commercial	f	2	11.05.2023	11:30	apples	indoors	nonostensive	8	2	2	right	0	1	0	4,72	0	long
837	Sow794	commercial	f	2	11.05.2023	11:30	apples	indoors	nonostensive	9	3	2	left	1	1	0	4,68	0	long
838	Sow794	commercial	f	2	11.05.2023	11:30	apples	indoors	nonostensive	10	4	2	NA	NA	NA	NA	NA	NA	long
839	Sow794	commercial	f	2	11.05.2023	11:30	apples	indoors	nonostensive	11	5	2	NA	NA	NA	NA	NA	NA	long
840	Sow794	commercial	f	2	11.05.2023	11:30	apples	indoors	nonostensive	12	6	2	NA	NA	NA	NA	NA	NA	long
841	Sow794	commercial	f	2	11.05.2023	11:30	apples	indoors	control	13	1	3	NA	NA	NA	NA	NA	NA	long
842	Sow794	commercial	f	2	11.05.2023	11:30	apples	indoors	control	14	2	3	NA	NA	NA	NA	NA	NA	long
843	Sow794	commercial	f	2	11.05.2023	11:30	apples	indoors	control	15	3	3	NA	NA	NA	NA	NA	NA	long
844	Sow794	commercial	f	2	11.05.2023	11:30	apples	indoors	control	16	4	3	NA	NA	NA	NA	NA	NA	long
845	Sow794	commercial	f	2	11.05.2023	11:30	apples	indoors	control	17	5	3	NA	NA	NA	NA	NA	NA	long
846	Sow794	commercial	f	2	11.05.2023	11:30	apples	indoors	control	18	6	3	NA	NA	NA	NA	NA	NA	long
847	Sow768	commercial	f	2,5	02.06.2023	10:00	apples	indoors	ostensive	1	1	1	right	1	1	1	4,84	0,20661157	long
848	Sow768	commercial	f	2,5	02.06.2023	10:00	apples	indoors	ostensive	2	2	1	left	0	1	0	5,2	0	long
849	Sow768	commercial	f	2,5	02.06.2023	10:00	apples	indoors	ostensive	3	3	1	right	0	1	1,28	4,68	0,273504274	long
850	Sow768	commercial	f	2,5	02.06.2023	10:00	apples	indoors	ostensive	4	4	1	right	1	1	4,2	4,2	1	long
851	Sow768	commercial	f	2,5	02.06.2023	10:00	apples	indoors	ostensive	5	5	1	left	0	1	1,44	4,92	0,292682927	long
852	Sow768	commercial	f	2,5	02.06.2023	10:00	apples	indoors	ostensive	6	6	1	left	0	1	2,88	4,56	0,631578947	long
853	Sow768	commercial	f	2,5	02.06.2023	10:00	apples	indoors	nonostensive	7	1	2	right	1	1	1,48	5,16	0,286821705	long
854	Sow768	commercial	f	2,5	02.06.2023	10:00	apples	indoors	nonostensive	8	2	2	left	0	1	4,68	5,36	0,873134328	long
855	Sow768	commercial	f	2,5	02.06.2023	10:00	apples	indoors	nonostensive	9	3	2	left						long
856	Sow768	commercial	f	2,5	NA		apples	indoors	nonostensive	10	4	2							long
857	Sow768	commercial	f	2,5	NA	NA	apples	indoors	nonostensive	11	5	2							long
858	Sow768	commercial	f	2,5	NA	NA	apples	indoors	nonostensive	12	6	2							long
859	Sow768	commercial	f	2,5	NA	NA	apples	indoors	control	13	1	3						NA	long
860	Sow768	commercial	f	2,5	NA	NA	apples	indoors	control	14	2	3						NA	long
861	Sow768	commercial	f	2,5	NA	NA	apples	indoors	control	15	3	3						NA	long
862	Sow768	commercial	f	2,5	NA	NA	apples	indoors	control	16	4	3						NA	long
863	Sow768	commercial	f	2,5	NA	NA	apples	indoors	control	17	5	3						NA	long
864	Sow768	commercial	f	2,5	NA	NA	apples	indoors	control	18	6	3						NA	long
865	Sow797(noTag)	commercial	f	2	16.05.2023	18:30	apples	indoors	nonostensive	1	1	1	right	1	1	0	4,52	0	long
866	Sow797(noTag)	commercial	f	2	16.05.2023	18:30	apples	indoors	nonostensive	2	2	1	left	1	1	0,96	4,96	0,193548387	long
867	Sow797(noTag)	commercial	f	2	16.05.2023	18:30	apples	indoors	nonostensive	3	3	1	right	1	1	0	4,84	0	long
868	Sow797(noTag)	commercial	f	2	16.05.2023	18:30	apples	indoors	nonostensive	4	4	1	right	1	1	3,64	4,8	0,758333333	long
869	Sow797(noTag)	commercial	f	2	16.05.2023	18:30	apples	indoors	nonostensive	5	5	1	left	0	1	1,28	5,2	0,246153846	long
870	Sow797(noTag)	commercial	f	2	16.05.2023	18:30	apples	indoors	nonostensive	6	6	1	left	0	1	2,48	5,24	0,473282443	long
871	Sow797(noTag)	commercial	f	2	16.05.2023	18:30	apples	indoors	ostensive	7	1	2	left	1	1	0	4,08	0	long
872	Sow797(noTag)	commercial	f	2	16.05.2023	18:30	apples	indoors	ostensive	8	2	2	right	0	1	1,52	4,52	0,336283186	long
873	Sow797(noTag)	commercial	f	2	16.05.2023	18:30	apples	indoors	ostensive	9	3	2	left	0	1	1,12	4,96	0,225806452	long
874	Sow797(noTag)	commercial	f	2	16.05.2023	18:30	apples	indoors	ostensive	10	4	2	right	1	1	1,48	4,2	0,352380952	long
875	Sow797(noTag)	commercial	f	2	16.05.2023	18:30	apples	indoors	ostensive	11	5	2	left	0	1	2,6	4,4	0,590909091	long
876	Sow797(noTag)	commercial	f	2	16.05.2023	18:30	apples	indoors	ostensive	12	6	2	right	1	1	3,72	5,32	0,69924812	long
877	Sow797(noTag)	commercial	f	2	16.05.2023	18:30	apples	indoors	control	13	1	3	left	0	1	NA	NA	NA	long
878	Sow797(noTag)	commercial	f	2	16.05.2023	18:30	apples	indoors	control	14	2	3	right	1	1	NA	NA	NA	long
879	Sow797(noTag)	commercial	f	2	16.05.2023	18:30	apples	indoors	control	15	3	3	left	0	1	NA	NA	NA	long
880	Sow797(noTag)	commercial	f	2	16.05.2023	18:30	apples	indoors	control	16	4	3	left	0	1	NA	NA	NA	long
881	Sow797(noTag)	commercial	f	2	16.05.2023	18:30	apples	indoors	control	17	5	3	right	1	1	NA	NA	NA	long
882	Sow797(noTag)	commercial	f	2	16.05.2023	18:30	apples	indoors	control	18	6	3	right	1	1	NA	NA	NA	long
883	Sow775	commercial	f	2	06.05.2023	09:00	apples	indoors	ostensive	1	1	1	right	1	1	2,88	4,84	0,595041322	long
884	Sow775	commercial	f	2	06.05.2023	09:00	apples	indoors	ostensive	2	2	1	right	0	1	1,68	4,4	0,381818182	long
885	Sow775	commercial	f	2	06.05.2023	09:00	apples	indoors	ostensive	3	3	1	left	1	1	1,76	4,52	0,389380531	long
886	Sow775	commercial	f	2	06.05.2023	09:00	apples	indoors	ostensive	4	4	1	right	0	1	2,52	4,68	0,538461538	long
887	Sow775	commercial	f	2	06.05.2023	09:00	apples	indoors	ostensive	5	5	1	left	0	1	2,4	4,48	0,535714286	long
888	Sow775	commercial	f	2	06.05.2023	09:00	apples	indoors	ostensive	6	6	1	left	0	1	1,64	4,76	0,344537815	long
889	Sow775	commercial	f	2	06.05.2023	09:00	apples	indoors	nonostensive	7	1	2	right	0	1	2,68	4,92	0,544715447	long
890	Sow775	commercial	f	2	06.05.2023	09:00	apples	indoors	nonostensive	8	2	2	left	1	1	2,44	5,12	0,4765625	long
891	Sow775	commercial	f	2	06.05.2023	09:00	apples	indoors	nonostensive	9	3	2	left	0	1	2,24	5,16	0,434108527	long
892	Sow775	commercial	f	2	06.05.2023	09:00	apples	indoors	nonostensive	10	4	2	right	0	1	2,56	4,84	0,52892562	long
893	Sow775	commercial	f	2	06.05.2023	09:00	apples	indoors	nonostensive	11	5	2	right	1	1	3,16	5,44	0,580882353	long
894	Sow775	commercial	f	2	06.05.2023	09:00	apples	indoors	nonostensive	12	6	2	left	1	1	2,6	4,8	0,541666667	long
895	Sow775	commercial	f	2	06.05.2023	09:00	apples	indoors	control	13	1	3	right	1	1	NA	NA	NA	long
896	Sow775	commercial	f	2	06.05.2023	09:00	apples	indoors	control	14	2	3	right	0	1	NA	NA	NA	long
897	Sow775	commercial	f	2	06.05.2023	09:00	apples	indoors	control	15	3	3	left	0	1	NA	NA	NA	long
898	Sow775	commercial	f	2	06.05.2023	09:00	apples	indoors	control	16	4	3	left	1	1	NA	NA	NA	long
899	Sow775	commercial	f	2	06.05.2023	09:00	apples	indoors	control	17	5	3	right	0	1	NA	NA	NA	long
900	Sow775	commercial	f	2	06.05.2023	09:00	apples	indoors	control	18	6	3	left	1	1	NA	NA	NA	long
901	Sow897/879	commercial	f	1	09.06.2023	12:00	apples	indoors	ostensive	1	1	1	right	0	1	1,2	4,24	0,283018868	long
902	Sow897/879	commercial	f	1	09.06.2023	12:00	apples	indoors	ostensive	2	2	1	right	0	1	0,44	4,32	0,101851852	long
903	Sow897/879	commercial	f	1	09.06.2023	12:00	apples	indoors	ostensive	3	3	1	left	1	1	1,88	5,92	0,317567568	long
904	Sow897/879	commercial	f	1	09.06.2023	12:00	apples	indoors	ostensive	4	4	1	left	1	1	0,88	5,16	0,170542636	long
905	Sow897/879	commercial	f	1	09.06.2023	12:00	apples	indoors	ostensive	5	5	1	right	0	1	0,72	4,64	0,155172414	long
906	Sow897/879	commercial	f	1	09.06.2023	12:00	apples	indoors	ostensive	6	6	1	left	1	1	1,76	4,72	0,372881356	long
907	Sow897/879	commercial	f	1	09.06.2023	12:00	apples	indoors	nonostensive	7	1	2	left	1	1	3,28	5,16	0,635658915	long
908	Sow897/879	commercial	f	1	09.06.2023	12:00	apples	indoors	nonostensive	8	2	2	right	0	1	0	4,8	0	long
909	Sow897/879	commercial	f	1	09.06.2023	12:00	apples	indoors	nonostensive	9	3	2	left	1	1	1,32	5,32	0,248120301	long
910	Sow897/879	commercial	f	1	09.06.2023	12:00	apples	indoors	nonostensive	10	4	2	right	0	1	0,88	5	0,176	long
911	Sow897/879	commercial	f	1	09.06.2023	12:00	apples	indoors	nonostensive	11	5	2	right	1	1	0,8	4,88	0,163934426	long
912	Sow897/879	commercial	f	1	09.06.2023	12:00	apples	indoors	nonostensive	12	6	2	left	1	1	0	5,36	0	long
913	Sow897/879	commercial	f	1	09.06.2023	12:00	apples	indoors	control	13	1	3	right	0	1	NA	NA	NA	long
914	Sow897/879	commercial	f	1	09.06.2023	12:00	apples	indoors	control	14	2	3	left	1	1	NA	NA	NA	long
915	Sow897/879	commercial	f	1	09.06.2023	12:00	apples	indoors	control	15	3	3	right	0	1	NA	NA	NA	long
916	Sow897/879	commercial	f	1	09.06.2023	12:00	apples	indoors	control	16	4	3	right	0	1	NA	NA	NA	long
917	Sow897/879	commercial	f	1	09.06.2023	12:00	apples	indoors	control	17	5	3	left	1	1	NA	NA	NA	long
918	Sow897/879	commercial	f	1	09.06.2023	12:00	apples	indoors	control	18	6	3	right	0	1	NA	NA	NA	long
919	Sow898	commercial	f	2	10.06.2023	10:00	apples	indoors	ostensive	1	1	1	left	0	1	0,48	4,4	0,109090909	long
920	Sow898	commercial	f	2	10.06.2023	10:00	apples	indoors	ostensive	2	2	1	left	1	1	3,88	4,6	0,843478261	long
921	Sow898	commercial	f	2	10.06.2023	08:30	apples	indoors	ostensive	3	3	1	right	0	1	1,76	4,4	0,4	long
922	Sow898	commercial	f	2	10.06.2023	08:30	apples	indoors	ostensive	4	4	1	left	1	1	1,16	4,4	0,263636364	long
923	Sow898	commercial	f	2	10.06.2023	08:30	apples	indoors	ostensive	5	5	1	right	0	1	0	4,24	0	long
924	Sow898	commercial	f	2	10.06.2023	08:30	apples	indoors	ostensive	6	6	1	right	1	1	0,92	4,36	0,211009174	long
925	Sow898	commercial	f	2	10.06.2023	08:30	apples	indoors	nonostensive	7	1	2	right	0	1	0	4,68	0	long
926	Sow898	commercial	f	2	10.06.2023	08:30	apples	indoors	nonostensive	8	2	2	right	1	1	1	4,8	0,208333333	long
927	Sow898	commercial	f	2	10.06.2023	08:30	apples	indoors	nonostensive	9	3	2	left	0	1	0	4,56	0	long
928	Sow898	commercial	f	2	10.06.2023	08:30	apples	indoors	nonostensive	10	4	2	right	1	1	1,44	4,76	0,302521008	long
929	Sow898	commercial	f	2	10.06.2023	08:30	apples	indoors	nonostensive	11	5	2	left	0	1	1,92	5,04	0,380952381	long
930	Sow898	commercial	f	2	10.06.2023	08:30	apples	indoors	nonostensive	12	6	2	left	0	1	0,88	4,44	0,198198198	long
931	Sow898	commercial	f	2	10.06.2023	08:30	apples	indoors	control	13	1	3	right	1	1	NA	NA	NA	long
932	Sow898	commercial	f	2	10.06.2023	08:30	apples	indoors	control	14	2	3	right	1	1	NA	NA	NA	long
933	Sow898	commercial	f	2	10.06.2023	08:30	apples	indoors	control	15	3	3	left	0	1	NA	NA	NA	long
934	Sow898	commercial	f	2	10.06.2023	08:30	apples	indoors	control	16	4	3	left	0	1	NA	NA	NA	long
935	Sow898	commercial	f	2	10.06.2023	08:30	apples	indoors	control	17	5	3	right	1	1	NA	NA	NA	long
936	Sow898	commercial	f	2	10.06.2023	08:30	apples	indoors	control	18	6	3	left	0	1	NA	NA	NA	long
937	Sow728	commercial	f	2	10.06.2023	10:00	apples	indoors	nonostensive	1	1	1	right	0	1	0,6	4,36	0,137614679	long
938	Sow728	commercial	f	2	10.06.2023	10:00	apples	indoors	nonostensive	2	2	1	left	1	1	0	4,84	0	long
939	Sow728	commercial	f	2	10.06.2023	10:00	apples	indoors	nonostensive	3	3	1	left	0	1	1,8	4,92	0,365853659	long
940	Sow728	commercial	f	2	10.06.2023	10:00	apples	indoors	nonostensive	4	4	1	right	0	1	1,44	4,64	0,310344828	long
941	Sow728	commercial	f	2	10.06.2023	10:00	apples	indoors	nonostensive	5	5	1	right	1	1	1,44	4,52	0,318584071	long
942	Sow728	commercial	f	2	10.06.2023	10:00	apples	indoors	nonostensive	6	6	1	left	0	1	0,52	4,68	0,111111111	long
943	Sow728	commercial	f	2	10.06.2023	10:00	apples	indoors	ostensive	7	1	2	right	1	1	0,24	4,6	0,052173913	long
944	Sow728	commercial	f	2	10.06.2023	10:00	apples	indoors	ostensive	8	2	2	left	1	1	3,6	4,44	0,810810811	long
945	Sow728	commercial	f	2	10.06.2023	10:00	apples	indoors	ostensive	9	3	2	left	1	1	0	4,16	0	long
946	Sow728	commercial	f	2	10.06.2023	10:00	apples	indoors	ostensive	10	4	2	right	1	1	1,88	4,52	0,415929204	long
947	Sow728	commercial	f	2	10.06.2023	10:00	apples	indoors	ostensive	11	5	2	right	1	1	0,64	4,2	0,152380952	long
948	Sow728	commercial	f	2	10.06.2023	10:00	apples	indoors	ostensive	12	6	2	left	0	1	1,76	4,64	0,379310345	long
949	Sow728	commercial	f	2	10.06.2023	10:00	apples	indoors	control	13	1	3	left	1	1	NA	NA	NA	long
950	Sow728	commercial	f	2	10.06.2023	10:00	apples	indoors	control	14	2	3	right	0	1	NA	NA	NA	long
951	Sow728	commercial	f	2	10.06.2023	10:00	apples	indoors	control	15	3	3	left	0	1	NA	NA	NA	long
952	Sow728	commercial	f	2	10.06.2023	10:00	apples	indoors	control	16	4	3	right	0	1	NA	NA	NA	long
953	Sow728	commercial	f	2	10.06.2023	10:00	apples	indoors	control	17	5	3	right	1	1	NA	NA	NA	long
954	Sow728	commercial	f	2	10.06.2023	10:00	apples	indoors	control	18	6	3	left	1	1	NA	NA	NA	long
955	Flora	commercial	f	2	10.06.2023	09:00	apples	indoors	nonostensive	1	1	1	left	0	1	0,08	4,56	0,01754386	long
956	Flora	commercial	f	2	10.06.2023	09:00	apples	indoors	nonostensive	2	2	1	left	1	1	1,32	4,64	0,284482759	long
957	Flora	commercial	f	2	10.06.2023	09:00	apples	indoors	nonostensive	3	3	1	right	1	1	2,24	4,56	0,49122807	long
958	Flora	commercial	f	2	10.06.2023	09:00	apples	indoors	nonostensive	4	4	1	right	1	1	0,92	4,68	0,196581197	long
959	Flora	commercial	f	2	10.06.2023	09:00	apples	indoors	nonostensive	5	5	1	left	1	1	2,8	4,96	0,564516129	long
960	Flora	commercial	f	2	10.06.2023	09:00	apples	indoors	nonostensive	6	6	1	right	1	1	1,24	5,08	0,244094488	long
961	Flora	commercial	f	2	10.06.2023	09:00	apples	indoors	ostensive	7	1	2	left	1	1	2,2	4,56	0,48245614	long
962	Flora	commercial	f	2	10.06.2023	09:00	apples	indoors	ostensive	8	2	2	left	1	1	1,08	4,12	0,262135922	long
963	Flora	commercial	f	2	10.06.2023	09:00	apples	indoors	ostensive	9	3	2	right	1	1	2,2	4,8	0,458333333	long
964	Flora	commercial	f	2	10.06.2023	09:00	apples	indoors	ostensive	10	4	2	left	0	1	3,16	4,52	0,699115044	long
965	Flora	commercial	f	2	10.06.2023	09:00	apples	indoors	ostensive	11	5	2	right	0	1	2,52	4,48	0,5625	long
966	Flora	commercial	f	2	10.06.2023	09:00	apples	indoors	ostensive	12	6	2	right	0	1	1,84	4,76	0,386554622	long
967	Flora	commercial	f	2	10.06.2023	09:00	apples	indoors	control	13	1	3	right	0	1	NA	NA	NA	long
968	Flora	commercial	f	2	10.06.2023	09:00	apples	indoors	control	14	2	3	left	1	1	NA	NA	NA	long
969	Flora	commercial	f	2	10.06.2023	09:00	apples	indoors	control	15	3	3	right	0	1	NA	NA	NA	long
970	Flora	commercial	f	2	10.06.2023	09:00	apples	indoors	control	16	4	3	right	1	1	NA	NA	NA	long
971	Flora	commercial	f	2	10.06.2023	09:00	apples	indoors	control	17	5	3	left	1	1	NA	NA	NA	long
972	Flora	commercial	f	2	10.06.2023	09:00	apples	indoors	control	18	6	3	left	0	1	NA	NA	NA	long
